# Supplementary material for: (Acetyl­acetonato-κ2 O,O′)bis­[5-meth­oxy-2-(naphth[1,2-d][1,3]oxazol-2-yl)phenyl-κ2 C 1,N]iridium(III)
Source: Acta Crystallogr Sect E Struct Rep Online. 2011 Sep 14;67(Pt 10):m1343. doi: 10.1107/S1600536811035690 (PMC3201473; doi:10.1107/S1600536811035690)
Supplement: Supplementary file 1 [file e-67-m1343-sup1.cif]

##############################################################################
#                                                                            #
# This CIF contains the data in a paper accepted for publication in          #
# Acta Crystallographica Section E. It conforms to the requirements of       #
# Notes for Authors for Acta Crystallographica Section E, and has been       #
# peer reviewed under the auspices of the IUCr Commission on Journals.       #
#                                                                            #
# Full details of the Crystallographic Information File format               #
# are given in the paper "The Crystallographic Information File (CIF):       #
# a New Standard Archive File for Crystallography" by S. R. Hall, F. H.      #
# Allen and I. D. Brown [Acta Cryst. (1991), A47, 655-685].                  #
#                                                                            #
# The current version of the core CIF dictionary is obtainable from          #
# ftp://ftp.iucr.org/pub/cif_core.dic.                                       #
#                                                                            #
# Software is freely available for graphical display of the structure(s)     #
# in this CIF. For information consult the CIF software page                 #
# http://www.iucr.org/resources/cif/software.                                #
#                                                                            #
# This file may be used for bona fide research purposes within the           #
# scientific community so long as proper attribution is given to the journal # 
# article from which it was obtained.                                        #
#                                                                            #
##############################################################################
data_global
_audit_creation_method     'SHELXL-97'
_journal_data_validation_number     ?
_journal_date_recd_electronic     2011-08-26
_journal_date_accepted     2011-09-02
_journal_name_full     'Acta Crystallographica, Section E'
_journal_year     2011
_journal_volume     67
_journal_issue     10
_journal_page_first     m1343
_journal_page_last     m1343
_journal_paper_category     QM
_journal_coeditor_code     RZ2632
_publ_contact_author_name     'Guo-Jie Yin'
_publ_contact_author_address
;Department of environment engineering and Chemistry
 Luoyang Institute of Science and Technology
471023, Luoyang
People's Republic of China
;
_publ_contact_author_email     'yinguojie000000@yahoo.com.cn'
_publ_contact_author_fax     '86 0371 67763390'
_publ_contact_author_phone     '86 0379 65599920'
_publ_section_title
;\
(Acetylacetonato-\k^2^<i>O</i>,<i>O</i>')bis[5-methoxy-2-(naphth[1,2-<i>d</i>]\
[1,3]oxazol-2-yl)phenyl-\k^2^<i>C</i>^1^,<i>N</i>]iridium(III)
;
loop_
    _publ_author_name
    _publ_author_footnote
    _publ_author_address
    'Song Li' ?
;     Institute of Electric Power
      North China University of Water Resources and Electric Power
      450011, Zhengzhou
      People's Republic of China
;
    'Guo-Jie Yin' ?
;     Department of Environment Engineering and Chemistry
      Luoyang Institute of Science and Technology
      471023, Luoyang
      People's Republic of China
;
    'Shi-Min Wang' ?
;     Chemistry Department
      Zhengzhou University
      450052, Zhengzhou
      People's Republic of China
;
    'Yuan-Yuan Zhou' ?
;     Institute of Environmental & Municipal Engineering
      North China University of Water Resources and Electric Power
      450011, Zhengzhou
      People's Republic of China
;
_publ_section_synopsis     .
data_I
_audit_creation_method     SHELXL-97
_chemical_name_systematic
;
(Acetylacetonato-\k^2^<i>O</i>,<i>O</i>')bis[5-methoxy-2-\
(naphth[1,2-<i>d</i>][1,3]oxazol-2-yl)phenyl-\k^2^<i>C</i>^1^,\
<i>N</i>]iridium(III)
;
_chemical_name_common     ?
_chemical_formula_moiety     'C41 H31 Ir N2 O6'
_chemical_formula_sum     'C41 H31 Ir N2 O6'
_chemical_formula_iupac     '[Ir (C18 H12 N O2)2 (C5 H7 O2)]'
_chemical_formula_weight     839.88
_chemical_melting_point     ?
_symmetry_cell_setting     monoclinic
_symmetry_space_group_name_H-M     'P 21/n'
_symmetry_space_group_name_Hall     '-P 2yn'
loop_
    _symmetry_equiv_pos_as_xyz
    'x, y, z'
    '-x+1/2, y+1/2, -z+1/2'
    '-x, -y, -z'
    'x-1/2, -y-1/2, z-1/2'
_cell_length_a     16.618(3)
_cell_length_b     11.455(2)
_cell_length_c     18.993(4)
_cell_angle_alpha     90.00
_cell_angle_beta     114.01(3)
_cell_angle_gamma     90.00
_cell_volume     3302.5(13)
_cell_formula_units_Z     4
_cell_measurement_reflns_used     168
_cell_measurement_theta_min     2.5
_cell_measurement_theta_max     26.0
_cell_measurement_temperature     293(2)
_exptl_crystal_description     prismatic
_exptl_crystal_colour     yellow
_exptl_crystal_size_max     0.30
_exptl_crystal_size_mid     0.20
_exptl_crystal_size_min     0.20
_exptl_crystal_density_diffrn     1.689
_exptl_crystal_density_meas     ?
_exptl_crystal_density_method     'not measured'
_exptl_crystal_F_000     1664
_exptl_absorpt_coefficient_mu     4.097
_exptl_absorpt_correction_type     multi-scan
_exptl_absorpt_process_details     '(SADABS; Sheldrick, 2004)'
_exptl_absorpt_correction_T_min     0.3729
_exptl_absorpt_correction_T_max     0.4946
_exptl_special_details     ?
_diffrn_ambient_temperature     293(2)
_diffrn_radiation_type     MoK\a
_diffrn_radiation_wavelength     0.71073
_diffrn_radiation_source     'fine-focus sealed tube'
_diffrn_radiation_monochromator     graphite
_diffrn_measurement_device_type     'Bruker SMART CCD area detector'
_diffrn_measurement_method     'phi and omega scans'
_diffrn_detector_area_resol_mean     ?
_diffrn_reflns_number     40039
_diffrn_reflns_av_R_equivalents     0.0421
_diffrn_reflns_av_sigmaI/netI     0.0342
_diffrn_reflns_theta_min     2.23
_diffrn_reflns_theta_max     27.90
_diffrn_reflns_theta_full     27.90
_diffrn_measured_fraction_theta_max     0.997
_diffrn_measured_fraction_theta_full     0.997
_diffrn_reflns_limit_h_min     -21
_diffrn_reflns_limit_h_max     21
_diffrn_reflns_limit_k_min     -15
_diffrn_reflns_limit_k_max     14
_diffrn_reflns_limit_l_min     -24
_diffrn_reflns_limit_l_max     24
_diffrn_standards_number     0
_diffrn_standards_interval_count     ?
_diffrn_standards_interval_time     ?
_diffrn_standards_decay_%     ?
_refine_special_details
;
Refinement of <i>F</i>^2^ against ALL reflections. The weighted <i>R</i>-factor
<i>wR</i> and goodness of fit <i>S</i> are based on <i>F</i>^2^, conventional
<i>R</i>-factors <i>R</i> are based on <i>F</i>, with <i>F</i> set to zero for
negative <i>F</i>^2^. The threshold expression of <i>F</i>^2^ >
\s(<i>F</i>^2^) is used only for calculating <i>R</i>-factors(gt) <i>etc</i>.
and is not relevant to the choice of reflections for refinement.
<i>R</i>-factors based on <i>F</i>^2^ are statistically about twice as large
as those based on <i>F</i>, and <i>R</i>- factors based on ALL data will be
even larger.
;
_reflns_number_total     7866
_reflns_number_gt     7275
_reflns_threshold_expression     >2sigma(I)
_refine_ls_structure_factor_coef     Fsqd
_refine_ls_matrix_type     full
_refine_ls_R_factor_all     0.0439
_refine_ls_R_factor_gt     0.0387
_refine_ls_wR_factor_gt     0.0893
_refine_ls_wR_factor_ref     0.0927
_refine_ls_goodness_of_fit_ref     1.041
_refine_ls_restrained_S_all     1.041
_refine_ls_number_reflns     7866
_refine_ls_number_parameters     452
_refine_ls_number_restraints     0
_refine_ls_hydrogen_treatment     noref
_refine_ls_weighting_scheme     calc
_refine_ls_weighting_details
         'calc w=1/[\s^2^(Fo^2^)+(0.0490P)^2^+2.9000P] where P=(Fo^2^+2Fc^2^)/3'
_atom_sites_solution_hydrogens     geom
_atom_sites_solution_primary     direct
_atom_sites_solution_secondary     difmap
_refine_ls_shift/su_max     0.001
_refine_ls_shift/su_mean     0.000
_refine_diff_density_max     1.194
_refine_diff_density_min     -0.791
_refine_ls_extinction_method     SHELXL
_refine_ls_extinction_coef     0.000124
_refine_ls_extinction_expression
                                  'Fc^*^=kFc[1+0.001xFc^2^\l^3^/sin(2\q)]^-1/4^'
loop_
    _atom_type_symbol
    _atom_type_description
    _atom_type_scat_dispersion_real
    _atom_type_scat_dispersion_imag
    _atom_type_scat_source
    'C' 'C' 0.0033 0.0016
                         'International Tables Vol C Tables 4.2.6.8 and 6.1.1.4'
    'H' 'H' 0.0000 0.0000
                         'International Tables Vol C Tables 4.2.6.8 and 6.1.1.4'
    'N' 'N' 0.0061 0.0033
                         'International Tables Vol C Tables 4.2.6.8 and 6.1.1.4'
    'O' 'O' 0.0106 0.0060
                         'International Tables Vol C Tables 4.2.6.8 and 6.1.1.4'
    'Ir' 'Ir' -1.4442 7.9887
                         'International Tables Vol C Tables 4.2.6.8 and 6.1.1.4'
_computing_data_collection     'SMART (Bruker 2001)'
_computing_cell_refinement     'SAINT (Bruker 2001)'
_computing_data_reduction     'SAINT (Bruker 2001)'
_computing_structure_solution     'SHELXS97 (Sheldrick, 2008)'
_computing_structure_refinement     'SHELXL97 (Sheldrick, 2008)'
_computing_molecular_graphics     'SHELXTL (Sheldrick, 2008)'
_computing_publication_material     'SHELXTL (Sheldrick, 2008)'
loop_
    _atom_site_type_symbol
    _atom_site_label
    _atom_site_fract_x
    _atom_site_fract_y
    _atom_site_fract_z
    _atom_site_U_iso_or_equiv
    _atom_site_adp_type
    _atom_site_calc_flag
    _atom_site_refinement_flags
    _atom_site_occupancy
    _atom_site_symmetry_multiplicity
    _atom_site_disorder_assembly
    _atom_site_disorder_group
    Ir Ir1 0.283405(9) 0.883603(13) 0.016855(9) 0.03107(8) Uani d . 1 1 . .
    C C1 0.2104(2) 0.7556(4) -0.0502(2) 0.0333(9) Uani d . 1 1 . .
    C C2 0.2356(3) 0.6436(4) -0.0595(3) 0.0400(10) Uani d . 1 1 . .
    H H2A 0.2948 0.6231 -0.0358 0.048 Uiso calc R 1 1 . .
    C C3 0.1744(3) 0.5607(4) -0.1037(3) 0.0433(10) Uani d . 1 1 . .
    C C4 0.0850(3) 0.5876(5) -0.1400(3) 0.0497(12) Uani d . 1 1 . .
    H H4A 0.0447 0.5323 -0.1701 0.060 Uiso calc R 1 1 . .
    C C5 0.0575(3) 0.6967(4) -0.1305(3) 0.0485(12) Uani d . 1 1 . .
    H H5A -0.0020 0.7160 -0.1540 0.058 Uiso calc R 1 1 . .
    C C6 0.1186(3) 0.7791(4) -0.0857(3) 0.0390(10) Uani d . 1 1 . .
    C C7 0.0990(3) 0.8925(4) -0.0681(3) 0.0383(10) Uani d . 1 1 . .
    C C8 0.0285(3) 1.0503(4) -0.0648(3) 0.0442(11) Uani d . 1 1 . .
    C C9 -0.0388(4) 1.1294(5) -0.0754(3) 0.0572(15) Uani d . 1 1 . .
    H H9A -0.0977 1.1110 -0.1038 0.069 Uiso calc R 1 1 . .
    C C10 -0.0131(4) 1.2354(5) -0.0418(3) 0.0608(15) Uani d . 1 1 . .
    H H10A -0.0560 1.2899 -0.0451 0.073 Uiso calc R 1 1 . .
    C C11 0.0772(4) 1.2659(5) -0.0016(3) 0.0545(13) Uani d . 1 1 . .
    C C12 0.1028(5) 1.3789(5) 0.0288(4) 0.0690(18) Uani d . 1 1 . .
    H H12A 0.0595 1.4319 0.0269 0.083 Uiso calc R 1 1 . .
    C C13 0.1882(5) 1.4127(5) 0.0608(4) 0.0721(18) Uani d . 1 1 . .
    H H13A 0.2030 1.4877 0.0806 0.086 Uiso calc R 1 1 . .
    C C14 0.2539(4) 1.3346(5) 0.0639(3) 0.0636(15) Uani d . 1 1 . .
    H H14A 0.3123 1.3592 0.0832 0.076 Uiso calc R 1 1 . .
    C C15 0.2333(3) 1.2218(4) 0.0388(3) 0.0488(11) Uani d . 1 1 . .
    H H15A 0.2782 1.1701 0.0430 0.059 Uiso calc R 1 1 . .
    C C16 0.1460(3) 1.1836(4) 0.0070(3) 0.0457(11) Uani d . 1 1 . .
    C C17 0.1165(3) 1.0700(4) -0.0234(3) 0.0403(10) Uani d . 1 1 . .
    C C18 0.1518(4) 0.3653(4) -0.1511(4) 0.0623(15) Uani d . 1 1 . .
    H H18A 0.1853 0.2965 -0.1497 0.093 Uiso calc R 1 1 . .
    H H18B 0.1201 0.3897 -0.2035 0.093 Uiso calc R 1 1 . .
    H H18C 0.1108 0.3484 -0.1285 0.093 Uiso calc R 1 1 . .
    C C19 0.3098(2) 0.9591(3) -0.0666(2) 0.0326(8) Uani d . 1 1 . .
    C C20 0.2626(3) 1.0416(4) -0.1207(2) 0.0371(9) Uani d . 1 1 . .
    H H20A 0.2070 1.0631 -0.1245 0.045 Uiso calc R 1 1 . .
    C C21 0.2958(3) 1.0938(4) -0.1699(3) 0.0395(10) Uani d . 1 1 . .
    C C22 0.3789(3) 1.0652(4) -0.1654(3) 0.0437(10) Uani d . 1 1 . .
    H H22A 0.4014 1.1023 -0.1970 0.052 Uiso calc R 1 1 . .
    C C23 0.4275(3) 0.9816(4) -0.1140(3) 0.0423(10) Uani d . 1 1 . .
    H H23A 0.4825 0.9599 -0.1115 0.051 Uiso calc R 1 1 . .
    C C24 0.3936(3) 0.9294(4) -0.0655(2) 0.0353(9) Uani d . 1 1 . .
    C C25 0.4352(3) 0.8390(4) -0.0116(3) 0.0375(9) Uani d . 1 1 . .
    C C26 0.5213(3) 0.6961(4) 0.0445(3) 0.0434(10) Uani d . 1 1 . .
    C C27 0.5894(3) 0.6147(5) 0.0656(4) 0.0567(14) Uani d . 1 1 . .
    H H27A 0.6318 0.6163 0.0453 0.068 Uiso calc R 1 1 . .
    C C28 0.5899(3) 0.5331(5) 0.1174(3) 0.0580(14) Uani d . 1 1 . .
    H H28A 0.6337 0.4763 0.1327 0.070 Uiso calc R 1 1 . .
    C C29 0.5257(3) 0.5314(4) 0.1492(3) 0.0490(12) Uani d . 1 1 . .
    C C30 0.5291(4) 0.4462(5) 0.2044(3) 0.0586(14) Uani d . 1 1 . .
    H H30A 0.5739 0.3908 0.2201 0.070 Uiso calc R 1 1 . .
    C C31 0.4684(4) 0.4443(5) 0.2344(3) 0.0605(14) Uani d . 1 1 . .
    H H31A 0.4715 0.3872 0.2702 0.073 Uiso calc R 1 1 . .
    C C32 0.4011(4) 0.5264(5) 0.2124(3) 0.0610(14) Uani d . 1 1 . .
    H H32A 0.3603 0.5246 0.2345 0.073 Uiso calc R 1 1 . .
    C C33 0.3941(4) 0.6101(4) 0.1586(3) 0.0484(12) Uani d . 1 1 . .
    H H33A 0.3479 0.6634 0.1435 0.058 Uiso calc R 1 1 . .
    C C34 0.4560(3) 0.6157(4) 0.1264(3) 0.0406(10) Uani d . 1 1 . .
    C C35 0.4572(3) 0.7002(4) 0.0720(3) 0.0382(9) Uani d . 1 1 . .
    C C36 0.2760(4) 1.2488(5) -0.2607(3) 0.0625(15) Uani d . 1 1 . .
    H H36A 0.2304 1.3002 -0.2933 0.094 Uiso calc R 1 1 . .
    H H36B 0.2972 1.2026 -0.2918 0.094 Uiso calc R 1 1 . .
    H H36C 0.3236 1.2941 -0.2248 0.094 Uiso calc R 1 1 . .
    C C37 0.2550(4) 0.7829(6) 0.2320(3) 0.0692(16) Uani d . 1 1 . .
    H H37A 0.2206 0.7168 0.2053 0.104 Uiso calc R 1 1 . .
    H H37B 0.2206 0.8310 0.2507 0.104 Uiso calc R 1 1 . .
    H H37C 0.3067 0.7564 0.2747 0.104 Uiso calc R 1 1 . .
    C C38 0.2818(3) 0.8530(5) 0.1775(3) 0.0485(12) Uani d . 1 1 . .
    C C39 0.3321(4) 0.9528(5) 0.2054(3) 0.0566(13) Uani d . 1 1 . .
    H H39A 0.3440 0.9733 0.2561 0.068 Uiso calc R 1 1 . .
    C C40 0.3666(3) 1.0257(4) 0.1659(3) 0.0436(11) Uani d . 1 1 . .
    C C41 0.4168(4) 1.1320(5) 0.2078(4) 0.0654(16) Uani d . 1 1 . .
    H H41A 0.4372 1.1748 0.1748 0.098 Uiso calc R 1 1 . .
    H H41B 0.4663 1.1081 0.2534 0.098 Uiso calc R 1 1 . .
    H H41C 0.3788 1.1809 0.2220 0.098 Uiso calc R 1 1 . .
    O O1 0.01686(18) 0.9383(3) -0.09431(19) 0.0458(8) Uani d . 1 1 . .
    O O2 0.2092(2) 0.4554(3) -0.1090(2) 0.0568(9) Uani d . 1 1 . .
    O O3 0.50843(19) 0.7840(3) -0.0083(2) 0.0459(8) Uani d . 1 1 . .
    O O4 0.2417(2) 1.1741(3) -0.2197(2) 0.0554(9) Uani d . 1 1 . .
    O O5 0.25520(19) 0.8129(3) 0.10959(18) 0.0422(7) Uani d . 1 1 . .
    O O6 0.35994(18) 1.0133(3) 0.09775(18) 0.0402(7) Uani d . 1 1 . .
    N N1 0.1604(2) 0.9649(3) -0.0240(2) 0.0357(8) Uani d . 1 1 . .
    N N2 0.4017(2) 0.7958(3) 0.0350(2) 0.0332(7) Uani d . 1 1 . .
loop_
    _atom_site_aniso_label
    _atom_site_aniso_U_11
    _atom_site_aniso_U_22
    _atom_site_aniso_U_33
    _atom_site_aniso_U_12
    _atom_site_aniso_U_13
    _atom_site_aniso_U_23
    Ir1 0.02440(10) 0.03730(12) 0.03357(11) 0.00402(6) 0.01390(7) 0.00183(6)
    C1 0.0253(19) 0.045(2) 0.031(2) 0.0023(17) 0.0132(16) 0.0050(17)
    C2 0.030(2) 0.049(3) 0.038(2) 0.0034(19) 0.0104(18) 0.0009(19)
    C3 0.040(2) 0.043(3) 0.051(3) 0.000(2) 0.024(2) -0.004(2)
    C4 0.036(2) 0.052(3) 0.055(3) -0.005(2) 0.013(2) -0.010(2)
    C5 0.028(2) 0.057(3) 0.055(3) 0.005(2) 0.011(2) 0.000(2)
    C6 0.029(2) 0.046(2) 0.041(2) 0.0008(18) 0.0132(18) -0.0030(19)
    C7 0.026(2) 0.050(3) 0.040(2) 0.0080(17) 0.0146(18) 0.0052(19)
    C8 0.035(2) 0.056(3) 0.047(3) 0.014(2) 0.023(2) 0.012(2)
    C9 0.041(3) 0.076(4) 0.062(3) 0.029(3) 0.029(3) 0.026(3)
    C10 0.062(3) 0.062(4) 0.074(4) 0.032(3) 0.043(3) 0.020(3)
    C11 0.060(3) 0.054(3) 0.059(3) 0.025(3) 0.033(3) 0.015(2)
    C12 0.087(5) 0.050(3) 0.075(4) 0.031(3) 0.038(4) 0.009(3)
    C13 0.097(5) 0.049(3) 0.073(4) 0.011(3) 0.036(4) 0.003(3)
    C14 0.075(4) 0.046(3) 0.064(4) 0.009(3) 0.023(3) 0.004(3)
    C15 0.053(3) 0.047(3) 0.048(3) 0.012(2) 0.022(2) 0.006(2)
    C16 0.052(3) 0.049(3) 0.043(3) 0.015(2) 0.026(2) 0.011(2)
    C17 0.035(2) 0.047(3) 0.045(3) 0.015(2) 0.023(2) 0.012(2)
    C18 0.065(4) 0.045(3) 0.076(4) -0.002(3) 0.028(3) -0.009(3)
    C19 0.0285(19) 0.035(2) 0.037(2) -0.0011(16) 0.0169(17) 0.0007(17)
    C20 0.037(2) 0.040(2) 0.039(2) 0.0033(18) 0.0199(18) 0.0045(18)
    C21 0.048(3) 0.039(2) 0.033(2) 0.0000(19) 0.019(2) -0.0004(18)
    C22 0.051(3) 0.050(3) 0.042(3) -0.006(2) 0.031(2) -0.002(2)
    C23 0.037(2) 0.051(3) 0.047(3) 0.001(2) 0.025(2) -0.001(2)
    C24 0.030(2) 0.042(2) 0.038(2) 0.0003(18) 0.0185(18) -0.0013(18)
    C25 0.0275(19) 0.043(2) 0.043(2) 0.0061(18) 0.0157(18) -0.0017(19)
    C26 0.033(2) 0.047(3) 0.051(3) 0.0080(19) 0.018(2) 0.001(2)
    C27 0.039(3) 0.069(4) 0.066(4) 0.020(2) 0.025(3) 0.007(3)
    C28 0.042(3) 0.060(3) 0.066(4) 0.022(2) 0.017(3) 0.007(3)
    C29 0.046(3) 0.046(3) 0.046(3) 0.012(2) 0.010(2) 0.001(2)
    C30 0.056(3) 0.047(3) 0.055(3) 0.015(2) 0.005(3) 0.007(2)
    C31 0.076(4) 0.046(3) 0.051(3) 0.004(3) 0.018(3) 0.006(2)
    C32 0.066(3) 0.060(3) 0.061(4) -0.002(3) 0.030(3) 0.007(3)
    C33 0.049(3) 0.047(3) 0.052(3) 0.003(2) 0.023(2) 0.002(2)
    C34 0.039(2) 0.038(2) 0.039(2) 0.0028(18) 0.010(2) 0.0010(18)
    C35 0.027(2) 0.044(2) 0.040(2) 0.0061(18) 0.0105(17) -0.0017(19)
    C36 0.089(4) 0.058(3) 0.049(3) 0.006(3) 0.037(3) 0.015(3)
    C37 0.076(4) 0.091(4) 0.052(3) 0.007(3) 0.039(3) 0.014(3)
    C38 0.042(3) 0.066(3) 0.044(3) 0.020(2) 0.024(2) 0.009(2)
    C39 0.061(3) 0.066(3) 0.044(3) 0.005(3) 0.022(2) -0.006(2)
    C40 0.034(2) 0.050(3) 0.042(3) 0.010(2) 0.0107(19) -0.008(2)
    C41 0.060(4) 0.063(4) 0.065(4) -0.001(3) 0.017(3) -0.016(3)
    O1 0.0278(15) 0.058(2) 0.0507(19) 0.0074(14) 0.0150(14) 0.0050(16)
    O2 0.0469(19) 0.0436(19) 0.074(3) 0.0006(15) 0.0181(18) -0.0136(17)
    O3 0.0318(15) 0.057(2) 0.056(2) 0.0130(14) 0.0247(14) 0.0084(16)
    O4 0.059(2) 0.055(2) 0.057(2) 0.0100(17) 0.0291(18) 0.0214(17)
    O5 0.0372(16) 0.0557(19) 0.0395(17) 0.0050(14) 0.0215(14) 0.0086(14)
    O6 0.0296(14) 0.0452(17) 0.0457(18) 0.0019(13) 0.0151(13) -0.0041(14)
    N1 0.0253(16) 0.044(2) 0.042(2) 0.0092(15) 0.0175(15) 0.0079(16)
    N2 0.0238(16) 0.0381(19) 0.0375(19) 0.0057(14) 0.0125(14) 0.0002(15)
_geom_special_details
;
All e.s.d.'s (except the e.s.d. in the dihedral angle between two l.s. planes)
are estimated using the full covariance matrix. The cell e.s.d.'s are taken
into account individually in the estimation of e.s.d.'s in distances, angles
and torsion angles; correlations between e.s.d.'s in cell parameters are only
used when they are defined by crystal symmetry. An approximate (isotropic)
treatment of cell e.s.d.'s is used for estimating e.s.d.'s involving l.s.
planes.
;
loop_
    _geom_bond_atom_site_label_1
    _geom_bond_atom_site_label_2
    _geom_bond_site_symmetry_2
    _geom_bond_distance
    _geom_bond_publ_flag
    Ir1 C1 . 1.997(4) y
    Ir1 C19 . 2.004(4) y
    Ir1 N1 . 2.088(3) y
    Ir1 N2 . 2.109(3) y
    Ir1 O6 . 2.144(3) y
    Ir1 O5 . 2.156(3) y
    C1 C2 . 1.383(6) ?
    C1 C6 . 1.420(5) ?
    C2 C3 . 1.395(6) ?
    C2 H2A . 0.9300 ?
    C3 O2 . 1.359(5) ?
    C3 C4 . 1.394(6) ?
    C4 C5 . 1.367(7) ?
    C4 H4A . 0.9300 ?
    C5 C6 . 1.394(6) ?
    C5 H5A . 0.9300 ?
    C6 C7 . 1.413(6) ?
    C7 N1 . 1.317(6) ?
    C7 O1 . 1.354(5) ?
    C8 C17 . 1.369(6) ?
    C8 O1 . 1.382(6) ?
    C8 C9 . 1.388(6) ?
    C9 C10 . 1.356(8) ?
    C9 H9A . 0.9300 ?
    C10 C11 . 1.423(8) ?
    C10 H10A . 0.9300 ?
    C11 C12 . 1.410(8) ?
    C11 C16 . 1.440(6) ?
    C12 C13 . 1.354(10) ?
    C12 H12A . 0.9300 ?
    C13 C14 . 1.394(9) ?
    C13 H13A . 0.9300 ?
    C14 C15 . 1.371(7) ?
    C14 H14A . 0.9300 ?
    C15 C16 . 1.396(7) ?
    C15 H15A . 0.9300 ?
    C16 C17 . 1.427(7) ?
    C17 N1 . 1.410(5) ?
    C18 O2 . 1.412(6) ?
    C18 H18A . 0.9600 ?
    C18 H18B . 0.9600 ?
    C18 H18C . 0.9600 ?
    C19 C20 . 1.381(6) ?
    C19 C24 . 1.426(5) ?
    C20 C21 . 1.399(6) ?
    C20 H20A . 0.9300 ?
    C21 O4 . 1.364(5) ?
    C21 C22 . 1.387(6) ?
    C22 C23 . 1.371(6) ?
    C22 H22A . 0.9300 ?
    C23 C24 . 1.393(6) ?
    C23 H23A . 0.9300 ?
    C24 C25 . 1.423(6) ?
    C25 N2 . 1.318(5) ?
    C25 O3 . 1.348(5) ?
    C26 C35 . 1.365(6) ?
    C26 O3 . 1.374(6) ?
    C26 C27 . 1.393(6) ?
    C27 C28 . 1.355(8) ?
    C27 H27A . 0.9300 ?
    C28 C29 . 1.426(7) ?
    C28 H28A . 0.9300 ?
    C29 C30 . 1.416(7) ?
    C29 C34 . 1.433(6) ?
    C30 C31 . 1.345(8) ?
    C30 H30A . 0.9300 ?
    C31 C32 . 1.389(8) ?
    C31 H31A . 0.9300 ?
    C32 C33 . 1.371(7) ?
    C32 H32A . 0.9300 ?
    C33 C34 . 1.397(7) ?
    C33 H33A . 0.9300 ?
    C34 C35 . 1.421(6) ?
    C35 N2 . 1.420(5) ?
    C36 O4 . 1.423(6) ?
    C36 H36A . 0.9600 ?
    C36 H36B . 0.9600 ?
    C36 H36C . 0.9600 ?
    C37 C38 . 1.514(7) ?
    C37 H37A . 0.9600 ?
    C37 H37B . 0.9600 ?
    C37 H37C . 0.9600 ?
    C38 O5 . 1.267(6) ?
    C38 C39 . 1.388(8) ?
    C39 C40 . 1.393(7) ?
    C39 H39A . 0.9300 ?
    C40 O6 . 1.261(5) ?
    C40 C41 . 1.507(7) ?
    C41 H41A . 0.9600 ?
    C41 H41B . 0.9600 ?
    C41 H41C . 0.9600 ?
loop_
    _geom_angle_atom_site_label_1
    _geom_angle_atom_site_label_2
    _geom_angle_atom_site_label_3
    _geom_angle_site_symmetry_1
    _geom_angle_site_symmetry_3
    _geom_angle
    _geom_angle_publ_flag
    C1 Ir1 C19 . . 94.82(16) ?
    C1 Ir1 N1 . . 80.88(15) ?
    C19 Ir1 N1 . . 90.57(14) ?
    C1 Ir1 N2 . . 92.18(14) ?
    C19 Ir1 N2 . . 81.11(15) ?
    N1 Ir1 N2 . . 168.72(13) ?
    C1 Ir1 O6 . . 174.57(14) ?
    C19 Ir1 O6 . . 90.60(14) ?
    N1 Ir1 O6 . . 99.37(13) ?
    N2 Ir1 O6 . . 88.39(12) ?
    C1 Ir1 O5 . . 88.16(14) ?
    C19 Ir1 O5 . . 176.47(14) ?
    N1 Ir1 O5 . . 88.03(12) ?
    N2 Ir1 O5 . . 100.70(12) ?
    O6 Ir1 O5 . . 86.43(12) ?
    C2 C1 C6 . . 116.0(4) ?
    C2 C1 Ir1 . . 128.7(3) ?
    C6 C1 Ir1 . . 114.8(3) ?
    C1 C2 C3 . . 121.5(4) ?
    C1 C2 H2A . . 119.2 ?
    C3 C2 H2A . . 119.2 ?
    O2 C3 C4 . . 124.0(4) ?
    O2 C3 C2 . . 114.9(4) ?
    C4 C3 C2 . . 121.1(4) ?
    C5 C4 C3 . . 118.9(5) ?
    C5 C4 H4A . . 120.5 ?
    C3 C4 H4A . . 120.5 ?
    C4 C5 C6 . . 119.9(4) ?
    C4 C5 H5A . . 120.0 ?
    C6 C5 H5A . . 120.0 ?
    C5 C6 C7 . . 125.9(4) ?
    C5 C6 C1 . . 122.5(4) ?
    C7 C6 C1 . . 111.7(4) ?
    N1 C7 O1 . . 113.2(4) ?
    N1 C7 C6 . . 122.4(4) ?
    O1 C7 C6 . . 124.4(4) ?
    C17 C8 O1 . . 109.0(4) ?
    C17 C8 C9 . . 125.8(5) ?
    O1 C8 C9 . . 125.2(5) ?
    C10 C9 C8 . . 115.8(5) ?
    C10 C9 H9A . . 122.1 ?
    C8 C9 H9A . . 122.1 ?
    C9 C10 C11 . . 122.2(5) ?
    C9 C10 H10A . . 118.9 ?
    C11 C10 H10A . . 118.9 ?
    C12 C11 C10 . . 121.4(5) ?
    C12 C11 C16 . . 117.5(5) ?
    C10 C11 C16 . . 121.1(5) ?
    C13 C12 C11 . . 122.2(5) ?
    C13 C12 H12A . . 118.9 ?
    C11 C12 H12A . . 118.9 ?
    C12 C13 C14 . . 119.7(6) ?
    C12 C13 H13A . . 120.1 ?
    C14 C13 H13A . . 120.1 ?
    C15 C14 C13 . . 120.6(6) ?
    C15 C14 H14A . . 119.7 ?
    C13 C14 H14A . . 119.7 ?
    C14 C15 C16 . . 121.0(5) ?
    C14 C15 H15A . . 119.5 ?
    C16 C15 H15A . . 119.5 ?
    C15 C16 C17 . . 126.0(4) ?
    C15 C16 C11 . . 118.8(5) ?
    C17 C16 C11 . . 115.1(4) ?
    C8 C17 N1 . . 106.9(4) ?
    C8 C17 C16 . . 119.6(4) ?
    N1 C17 C16 . . 133.5(4) ?
    O2 C18 H18A . . 109.5 ?
    O2 C18 H18B . . 109.5 ?
    H18A C18 H18B . . 109.5 ?
    O2 C18 H18C . . 109.5 ?
    H18A C18 H18C . . 109.5 ?
    H18B C18 H18C . . 109.5 ?
    C20 C19 C24 . . 115.4(4) ?
    C20 C19 Ir1 . . 130.0(3) ?
    C24 C19 Ir1 . . 114.4(3) ?
    C19 C20 C21 . . 122.0(4) ?
    C19 C20 H20A . . 119.0 ?
    C21 C20 H20A . . 119.0 ?
    O4 C21 C22 . . 124.2(4) ?
    O4 C21 C20 . . 115.1(4) ?
    C22 C21 C20 . . 120.7(4) ?
    C23 C22 C21 . . 119.4(4) ?
    C23 C22 H22A . . 120.3 ?
    C21 C22 H22A . . 120.3 ?
    C22 C23 C24 . . 119.4(4) ?
    C22 C23 H23A . . 120.3 ?
    C24 C23 H23A . . 120.3 ?
    C23 C24 C25 . . 125.4(4) ?
    C23 C24 C19 . . 122.9(4) ?
    C25 C24 C19 . . 111.6(4) ?
    N2 C25 O3 . . 114.4(4) ?
    N2 C25 C24 . . 122.9(4) ?
    O3 C25 C24 . . 122.6(4) ?
    C35 C26 O3 . . 109.8(4) ?
    C35 C26 C27 . . 125.6(5) ?
    O3 C26 C27 . . 124.6(4) ?
    C28 C27 C26 . . 115.8(5) ?
    C28 C27 H27A . . 122.1 ?
    C26 C27 H27A . . 122.1 ?
    C27 C28 C29 . . 122.2(5) ?
    C27 C28 H28A . . 118.9 ?
    C29 C28 H28A . . 118.9 ?
    C30 C29 C28 . . 120.8(5) ?
    C30 C29 C34 . . 118.2(5) ?
    C28 C29 C34 . . 121.0(5) ?
    C31 C30 C29 . . 120.9(5) ?
    C31 C30 H30A . . 119.6 ?
    C29 C30 H30A . . 119.6 ?
    C30 C31 C32 . . 120.9(5) ?
    C30 C31 H31A . . 119.6 ?
    C32 C31 H31A . . 119.6 ?
    C33 C32 C31 . . 120.7(6) ?
    C33 C32 H32A . . 119.6 ?
    C31 C32 H32A . . 119.6 ?
    C32 C33 C34 . . 120.3(5) ?
    C32 C33 H33A . . 119.8 ?
    C34 C33 H33A . . 119.8 ?
    C33 C34 C35 . . 125.5(4) ?
    C33 C34 C29 . . 119.0(4) ?
    C35 C34 C29 . . 115.5(4) ?
    C26 C35 N2 . . 106.7(4) ?
    C26 C35 C34 . . 119.9(4) ?
    N2 C35 C34 . . 133.4(4) ?
    O4 C36 H36A . . 109.5 ?
    O4 C36 H36B . . 109.5 ?
    H36A C36 H36B . . 109.5 ?
    O4 C36 H36C . . 109.5 ?
    H36A C36 H36C . . 109.5 ?
    H36B C36 H36C . . 109.5 ?
    C38 C37 H37A . . 109.5 ?
    C38 C37 H37B . . 109.5 ?
    H37A C37 H37B . . 109.5 ?
    C38 C37 H37C . . 109.5 ?
    H37A C37 H37C . . 109.5 ?
    H37B C37 H37C . . 109.5 ?
    O5 C38 C39 . . 126.4(5) ?
    O5 C38 C37 . . 115.2(5) ?
    C39 C38 C37 . . 118.4(5) ?
    C38 C39 C40 . . 127.2(5) ?
    C38 C39 H39A . . 116.4 ?
    C40 C39 H39A . . 116.4 ?
    O6 C40 C39 . . 127.0(5) ?
    O6 C40 C41 . . 115.6(5) ?
    C39 C40 C41 . . 117.4(5) ?
    C40 C41 H41A . . 109.5 ?
    C40 C41 H41B . . 109.5 ?
    H41A C41 H41B . . 109.5 ?
    C40 C41 H41C . . 109.5 ?
    H41A C41 H41C . . 109.5 ?
    H41B C41 H41C . . 109.5 ?
    C7 O1 C8 . . 104.9(3) ?
    C3 O2 C18 . . 118.7(4) ?
    C25 O3 C26 . . 104.3(3) ?
    C21 O4 C36 . . 119.1(4) ?
    C38 O5 Ir1 . . 126.4(3) ?
    C40 O6 Ir1 . . 126.3(3) ?
    C7 N1 C17 . . 105.9(3) ?
    C7 N1 Ir1 . . 110.1(3) ?
    C17 N1 Ir1 . . 144.0(3) ?
    C25 N2 C35 . . 104.8(3) ?
    C25 N2 Ir1 . . 109.4(3) ?
    C35 N2 Ir1 . . 145.4(3) ?
loop_
    _geom_torsion_atom_site_label_1
    _geom_torsion_atom_site_label_2
    _geom_torsion_atom_site_label_3
    _geom_torsion_atom_site_label_4
    _geom_torsion_site_symmetry_1
    _geom_torsion_site_symmetry_2
    _geom_torsion_site_symmetry_3
    _geom_torsion_site_symmetry_4
    _geom_torsion
    _geom_torsion_publ_flag
    C19 Ir1 C1 C2 . . . . 95.3(4) ?
    N1 Ir1 C1 C2 . . . . -174.9(4) ?
    N2 Ir1 C1 C2 . . . . 14.0(4) ?
    O5 Ir1 C1 C2 . . . . -86.6(4) ?
    C19 Ir1 C1 C6 . . . . -93.0(3) ?
    N1 Ir1 C1 C6 . . . . -3.2(3) ?
    N2 Ir1 C1 C6 . . . . -174.2(3) ?
    O5 Ir1 C1 C6 . . . . 85.1(3) ?
    C6 C1 C2 C3 . . . . 2.4(6) ?
    Ir1 C1 C2 C3 . . . . 174.1(3) ?
    C1 C2 C3 O2 . . . . 178.6(4) ?
    C1 C2 C3 C4 . . . . -0.4(7) ?
    O2 C3 C4 C5 . . . . -180.0(5) ?
    C2 C3 C4 C5 . . . . -1.2(8) ?
    C3 C4 C5 C6 . . . . 0.4(8) ?
    C4 C5 C6 C7 . . . . -176.7(5) ?
    C4 C5 C6 C1 . . . . 1.8(8) ?
    C2 C1 C6 C5 . . . . -3.2(7) ?
    Ir1 C1 C6 C5 . . . . -176.0(4) ?
    C2 C1 C6 C7 . . . . 175.6(4) ?
    Ir1 C1 C6 C7 . . . . 2.7(5) ?
    C5 C6 C7 N1 . . . . 178.7(5) ?
    C1 C6 C7 N1 . . . . 0.1(6) ?
    C5 C6 C7 O1 . . . . -1.6(8) ?
    C1 C6 C7 O1 . . . . 179.7(4) ?
    C17 C8 C9 C10 . . . . 0.6(8) ?
    O1 C8 C9 C10 . . . . -179.6(5) ?
    C8 C9 C10 C11 . . . . 3.2(8) ?
    C9 C10 C11 C12 . . . . 176.0(6) ?
    C9 C10 C11 C16 . . . . -1.7(8) ?
    C10 C11 C12 C13 . . . . -173.7(6) ?
    C16 C11 C12 C13 . . . . 4.1(9) ?
    C11 C12 C13 C14 . . . . 0.3(10) ?
    C12 C13 C14 C15 . . . . -3.6(10) ?
    C13 C14 C15 C16 . . . . 2.3(9) ?
    C14 C15 C16 C17 . . . . 177.7(5) ?
    C14 C15 C16 C11 . . . . 2.1(7) ?
    C12 C11 C16 C15 . . . . -5.2(7) ?
    C10 C11 C16 C15 . . . . 172.5(5) ?
    C12 C11 C16 C17 . . . . 178.8(5) ?
    C10 C11 C16 C17 . . . . -3.5(7) ?
    O1 C8 C17 N1 . . . . -3.1(5) ?
    C9 C8 C17 N1 . . . . 176.7(5) ?
    O1 C8 C17 C16 . . . . 174.2(4) ?
    C9 C8 C17 C16 . . . . -6.0(7) ?
    C15 C16 C17 C8 . . . . -168.7(5) ?
    C11 C16 C17 C8 . . . . 7.0(6) ?
    C15 C16 C17 N1 . . . . 7.8(8) ?
    C11 C16 C17 N1 . . . . -176.5(5) ?
    C1 Ir1 C19 C20 . . . . 87.0(4) ?
    N1 Ir1 C19 C20 . . . . 6.1(4) ?
    N2 Ir1 C19 C20 . . . . 178.4(4) ?
    O6 Ir1 C19 C20 . . . . -93.3(4) ?
    C1 Ir1 C19 C24 . . . . -98.6(3) ?
    N1 Ir1 C19 C24 . . . . -179.5(3) ?
    N2 Ir1 C19 C24 . . . . -7.1(3) ?
    O6 Ir1 C19 C24 . . . . 81.1(3) ?
    C24 C19 C20 C21 . . . . -1.2(6) ?
    Ir1 C19 C20 C21 . . . . 173.2(3) ?
    C19 C20 C21 O4 . . . . -179.5(4) ?
    C19 C20 C21 C22 . . . . -0.8(7) ?
    O4 C21 C22 C23 . . . . -179.0(4) ?
    C20 C21 C22 C23 . . . . 2.4(7) ?
    C21 C22 C23 C24 . . . . -1.9(7) ?
    C22 C23 C24 C25 . . . . 177.6(4) ?
    C22 C23 C24 C19 . . . . -0.1(7) ?
    C20 C19 C24 C23 . . . . 1.7(6) ?
    Ir1 C19 C24 C23 . . . . -173.6(4) ?
    C20 C19 C24 C25 . . . . -176.3(4) ?
    Ir1 C19 C24 C25 . . . . 8.4(5) ?
    C23 C24 C25 N2 . . . . 177.4(4) ?
    C19 C24 C25 N2 . . . . -4.7(6) ?
    C23 C24 C25 O3 . . . . -8.1(7) ?
    C19 C24 C25 O3 . . . . 169.8(4) ?
    C35 C26 C27 C28 . . . . 0.6(8) ?
    O3 C26 C27 C28 . . . . -178.6(5) ?
    C26 C27 C28 C29 . . . . -0.8(8) ?
    C27 C28 C29 C30 . . . . -178.8(5) ?
    C27 C28 C29 C34 . . . . 1.2(8) ?
    C28 C29 C30 C31 . . . . -179.8(5) ?
    C34 C29 C30 C31 . . . . 0.2(8) ?
    C29 C30 C31 C32 . . . . -0.5(9) ?
    C30 C31 C32 C33 . . . . 1.2(9) ?
    C31 C32 C33 C34 . . . . -1.5(8) ?
    C32 C33 C34 C35 . . . . -178.1(5) ?
    C32 C33 C34 C29 . . . . 1.2(7) ?
    C30 C29 C34 C33 . . . . -0.5(7) ?
    C28 C29 C34 C33 . . . . 179.5(5) ?
    C30 C29 C34 C35 . . . . 178.8(4) ?
    C28 C29 C34 C35 . . . . -1.1(7) ?
    O3 C26 C35 N2 . . . . -0.4(5) ?
    C27 C26 C35 N2 . . . . -179.7(5) ?
    O3 C26 C35 C34 . . . . 178.6(4) ?
    C27 C26 C35 C34 . . . . -0.7(8) ?
    C33 C34 C35 C26 . . . . -179.8(5) ?
    C29 C34 C35 C26 . . . . 0.9(6) ?
    C33 C34 C35 N2 . . . . -1.1(8) ?
    C29 C34 C35 N2 . . . . 179.6(4) ?
    O5 C38 C39 C40 . . . . -3.1(9) ?
    C37 C38 C39 C40 . . . . 176.8(5) ?
    C38 C39 C40 O6 . . . . -1.4(8) ?
    C38 C39 C40 C41 . . . . 177.9(5) ?
    N1 C7 O1 C8 . . . . 1.0(5) ?
    C6 C7 O1 C8 . . . . -178.7(4) ?
    C17 C8 O1 C7 . . . . 1.4(5) ?
    C9 C8 O1 C7 . . . . -178.4(5) ?
    C4 C3 O2 C18 . . . . -2.7(8) ?
    C2 C3 O2 C18 . . . . 178.5(5) ?
    N2 C25 O3 C26 . . . . 1.3(5) ?
    C24 C25 O3 C26 . . . . -173.7(4) ?
    C35 C26 O3 C25 . . . . -0.5(5) ?
    C27 C26 O3 C25 . . . . 178.8(5) ?
    C22 C21 O4 C36 . . . . -11.5(7) ?
    C20 C21 O4 C36 . . . . 167.2(4) ?
    C39 C38 O5 Ir1 . . . . 2.2(7) ?
    C37 C38 O5 Ir1 . . . . -177.6(3) ?
    C1 Ir1 O5 C38 . . . . -179.5(4) ?
    N1 Ir1 O5 C38 . . . . -98.6(4) ?
    N2 Ir1 O5 C38 . . . . 88.6(4) ?
    O6 Ir1 O5 C38 . . . . 1.0(3) ?
    C39 C40 O6 Ir1 . . . . 5.7(6) ?
    C41 C40 O6 Ir1 . . . . -173.6(3) ?
    C19 Ir1 O6 C40 . . . . 173.3(3) ?
    N1 Ir1 O6 C40 . . . . 82.7(3) ?
    N2 Ir1 O6 C40 . . . . -105.6(3) ?
    O5 Ir1 O6 C40 . . . . -4.7(3) ?
    O1 C7 N1 C17 . . . . -2.9(5) ?
    C6 C7 N1 C17 . . . . 176.8(4) ?
    O1 C7 N1 Ir1 . . . . 177.7(3) ?
    C6 C7 N1 Ir1 . . . . -2.6(5) ?
    C8 C17 N1 C7 . . . . 3.6(5) ?
    C16 C17 N1 C7 . . . . -173.2(5) ?
    C8 C17 N1 Ir1 . . . . -177.4(4) ?
    C16 C17 N1 Ir1 . . . . 5.8(9) ?
    C1 Ir1 N1 C7 . . . . 3.0(3) ?
    C19 Ir1 N1 C7 . . . . 97.8(3) ?
    N2 Ir1 N1 C7 . . . . 55.6(8) ?
    O6 Ir1 N1 C7 . . . . -171.5(3) ?
    O5 Ir1 N1 C7 . . . . -85.4(3) ?
    C1 Ir1 N1 C17 . . . . -175.9(5) ?
    C19 Ir1 N1 C17 . . . . -81.1(5) ?
    N2 Ir1 N1 C17 . . . . -123.4(7) ?
    O6 Ir1 N1 C17 . . . . 9.6(5) ?
    O5 Ir1 N1 C17 . . . . 95.6(5) ?
    O3 C25 N2 C35 . . . . -1.5(5) ?
    C24 C25 N2 C35 . . . . 173.5(4) ?
    O3 C25 N2 Ir1 . . . . -176.0(3) ?
    C24 C25 N2 Ir1 . . . . -1.1(5) ?
    C26 C35 N2 C25 . . . . 1.1(5) ?
    C34 C35 N2 C25 . . . . -177.7(5) ?
    C26 C35 N2 Ir1 . . . . 172.0(4) ?
    C34 C35 N2 Ir1 . . . . -6.8(9) ?
    C1 Ir1 N2 C25 . . . . 99.0(3) ?
    C19 Ir1 N2 C25 . . . . 4.5(3) ?
    N1 Ir1 N2 C25 . . . . 47.4(8) ?
    O6 Ir1 N2 C25 . . . . -86.4(3) ?
    O5 Ir1 N2 C25 . . . . -172.5(3) ?
    C1 Ir1 N2 C35 . . . . -71.7(5) ?
    C19 Ir1 N2 C35 . . . . -166.3(5) ?
    N1 Ir1 N2 C35 . . . . -123.4(7) ?
    O6 Ir1 N2 C35 . . . . 102.9(5) ?
    O5 Ir1 N2 C35 . . . . 16.8(5) ?
loop_
    _geom_hbond_atom_site_label_D
    _geom_hbond_atom_site_label_H
    _geom_hbond_atom_site_label_A
    _geom_hbond_site_symmetry_A
    _geom_hbond_distance_DH
    _geom_hbond_distance_HA
    _geom_hbond_distance_DA
    _geom_hbond_angle_DHA
    C15 H15A O6 . 0.93 2.24 3.077(5) 150
    C33 H33A O5 . 0.93 2.22 3.137(6) 170
    C23 H23A O6 3_675 0.93 2.54 3.419(6) 157
    C27 H27A O2 3_665 0.93 2.55 3.206(6) 128
