# Supplementary material for: (Acetyl­acetonato-κ2 O,O′)bis­[5-meth­oxy-2-(naphth[1,2-d][1,3]oxazol-2-yl)phenyl-κ2 C 1,N]iridium(III)
Source: Acta Crystallogr Sect E Struct Rep Online. 2011 Sep 14;67(Pt 10):m1343. doi: 10.1107/S1600536811035690 (PMC3201473; doi:10.1107/S1600536811035690)
Supplement: Supplementary file 2 [file e-67-m1343-Isup2.hkl]

# 
# h,k,l, Fc-squared, Fo-squared, sigma(Fo-squared) and status flag 
# 
data_I
_shelx_title ' P21N in P2(1)/n' 
_shelx_refln_list_code          4 
_shelx_F_calc_maximum      410.25 
_exptl_crystal_F_000      1664.00 
_reflns_d_resolution_high  0.7595 
 
loop_ 
 _symmetry_equiv_pos_as_xyz 
 'x, y, z' 
 '-x+1/2, y+1/2, -z+1/2' 
 '-x, -y, -z' 
 'x-1/2, -y-1/2, z-1/2' 
 
_cell_length_a    16.6178 
_cell_length_b    11.4545 
_cell_length_c    18.9927 
_cell_angle_alpha  90.000 
_cell_angle_beta  114.006 
_cell_angle_gamma  90.000 
 
_shelx_F_squared_multiplier     1.000 
 
loop_ 
 _refln_index_h 
 _refln_index_k 
 _refln_index_l 
 _refln_F_squared_calc 
 _refln_F_squared_meas 
 _refln_F_squared_sigma 
 _refln_observed_status 
   4   0   0    55943.93    56783.11    312.69 o 
   6   0   0    26985.69    27788.50    230.83 o 
   8   0   0     2107.83     2381.69     88.49 o 
  10   0   0    10154.85    10031.21    326.89 o 
  12   0   0    12560.50    12546.66    312.40 o 
  14   0   0    10855.79    10896.22    327.90 o 
  16   0   0    12979.23    13768.12    365.68 o 
  18   0   0     3517.35     3584.33    191.75 o 
   1   1   0       24.42       31.39      4.67 o 
   2   1   0    10724.89    10801.39     75.25 o 
   3   1   0   113140.52   119143.17   3013.14 o 
   4   1   0    22359.82    22237.80    118.47 o 
   5   1   0    29971.33    29569.49    127.55 o 
   6   1   0    14924.06    14636.75    128.58 o 
   7   1   0    47585.83    49649.74    327.27 o 
   8   1   0    23204.35    22790.88    150.84 o 
   9   1   0    18287.61    18026.05    226.70 o 
  10   1   0     7164.58     7123.68     98.50 o 
  11   1   0     8633.56     8669.09    129.40 o 
  12   1   0     6239.11     6382.15    108.54 o 
  13   1   0     3540.73     3803.20     89.10 o 
  14   1   0      133.32      140.55     27.57 o 
  15   1   0     1166.22     1088.41    106.38 o 
  16   1   0       14.50       57.36     32.27 o 
  17   1   0      256.07      329.88     52.79 o 
  18   1   0     1576.39     1630.47    151.56 o 
  19   1   0     1325.98      988.07    175.24 o 
   0   2   0     8947.19     9212.85     71.28 o 
   1   2   0    99783.77    98908.28   1030.20 o 
   3   2   0    42724.13    42487.88    181.83 o 
   4   2   0    16656.83    17515.62     96.21 o 
   5   2   0    13655.14    13098.29     88.86 o 
   6   2   0     5150.70     5565.63     56.42 o 
   7   2   0      238.16      249.32     24.58 o 
   8   2   0     1296.40     1438.84     45.25 o 
   9   2   0     5776.35     5478.34     85.98 o 
  10   2   0      726.66      751.27     40.86 o 
  11   2   0    13219.79    13146.83    267.66 o 
  12   2   0      773.10      834.06     69.74 o 
  13   2   0     9939.36     9985.03    216.34 o 
  14   2   0       55.71       79.09     24.97 o 
  15   2   0    14653.38    14963.45    281.83 o 
  16   2   0      436.42      367.95     51.83 o 
  17   2   0     7034.90     7334.89    167.93 o 
  18   2   0       35.69       99.06     47.86 o 
  19   2   0     2179.35     1709.59    219.15 o 
   1   3   0     3446.84     3341.41     35.23 o 
   2   3   0     7709.69     8091.77     61.90 o 
   3   3   0      304.40      281.34     19.68 o 
   4   3   0    37317.89    38505.81    183.24 o 
   5   3   0    10008.37     9606.84    107.68 o 
   6   3   0    35694.13    35913.88    439.83 o 
   7   3   0    19720.79    20232.92    263.03 o 
   8   3   0    23067.12    22600.90    247.83 o 
   9   3   0    11279.96    11157.57    195.84 o 
  10   3   0    18308.93    18361.82    181.81 o 
  11   3   0     1802.04     1624.03     76.41 o 
  12   3   0     2432.79     2426.78     89.35 o 
  13   3   0     2575.01     2418.31     71.12 o 
  14   3   0      128.92      136.37     40.70 o 
  15   3   0      152.57      131.85     30.06 o 
  16   3   0      373.61      312.53     51.37 o 
  17   3   0      237.70      140.46     46.51 o 
  18   3   0     1468.60     1303.11    185.93 o 
  19   3   0     1168.37      903.80    155.51 o 
   0   4   0    36183.66    36683.12    293.49 o 
   1   4   0     1275.17     1238.55     20.73 o 
   2   4   0    43039.90    42650.88    172.00 o 
   3   4   0     2270.35     2303.30     27.98 o 
   4   4   0    12523.45    12204.15    120.05 o 
   5   4   0      327.10      372.99     24.64 o 
   6   4   0    12688.01    13237.78    156.22 o 
   7   4   0     3819.60     4005.36     80.23 o 
   8   4   0     1466.00     1439.77     65.61 o 
   9   4   0      809.25      800.82     63.60 o 
  10   4   0     6048.16     5841.38    130.13 o 
  11   4   0      387.80      446.24     70.74 o 
  12   4   0    11135.12    11427.26    232.41 o 
  13   4   0      889.61      787.48     75.27 o 
  14   4   0     8023.53     8495.33    300.35 o 
  15   4   0      872.66      937.50    139.43 o 
  16   4   0     8712.59     8928.29    199.22 o 
  17   4   0      405.63      325.19     78.84 o 
  18   4   0     3873.84     3660.47    221.99 o 
  19   4   0       23.52       80.17     61.86 o 
   1   5   0       92.65      117.72     10.15 o 
   2   5   0     4362.83     4398.57     42.15 o 
   3   5   0    19133.29    19723.91    174.49 o 
   4   5   0     7515.50     7873.79     99.94 o 
   5   5   0    29983.21    30339.81    237.33 o 
   6   5   0     5514.77     5307.54     77.70 o 
   7   5   0    21964.60    22113.42    280.25 o 
   8   5   0     3212.42     3128.44     72.61 o 
   9   5   0    15379.19    14753.41    209.18 o 
  10   5   0     7043.54     7004.48    166.41 o 
  11   5   0     6900.74     7160.69    170.10 o 
  12   5   0     3266.53     2928.95    101.79 o 
  13   5   0      935.60     1002.39     81.98 o 
  14   5   0      487.90      461.88     66.97 o 
  15   5   0       21.28      109.83     36.13 o 
  16   5   0      109.25       52.98     55.86 o 
  17   5   0     1226.97      937.09    136.93 o 
  18   5   0      163.61       97.17     61.10 o 
   0   6   0     6980.58     7177.84    125.52 o 
   1   6   0    26748.85    26004.39    177.75 o 
   2   6   0      544.62      494.87     38.30 o 
   3   6   0    16658.64    16176.26    136.98 o 
   4   6   0      757.75      635.72     46.20 o 
   5   6   0     4684.12     4443.17     68.22 o 
   6   6   0       59.71       80.93     14.31 o 
   7   6   0      492.31      568.47     42.82 o 
   8   6   0      364.15      289.48     58.29 o 
   9   6   0      313.21      320.05     34.13 o 
  10   6   0     6239.08     6305.05    155.31 o 
  11   6   0     4691.48     4366.37    161.99 o 
  12   6   0     2171.69     2195.83    239.97 o 
  13   6   0    10968.72    11120.56    256.12 o 
  14   6   0      490.56      492.83     99.21 o 
  15   6   0     5683.34     6057.43    277.48 o 
  16   6   0      694.66      577.87     97.23 o 
  17   6   0     4386.75     4315.56    233.24 o 
  18   6   0      453.04      342.90     72.68 o 
   1   7   0      655.96      746.13     34.87 o 
   2   7   0     2717.20     2384.84     54.78 o 
   3   7   0      489.25      444.78     31.66 o 
   4   7   0    10027.17     9496.62    105.43 o 
   5   7   0     3045.82     2908.29     46.91 o 
   6   7   0    11193.48    11246.13    171.39 o 
   7   7   0     1422.05     1439.70     44.91 o 
   8   7   0     7093.03     7366.67    119.83 o 
   9   7   0     2232.00     2357.10    128.53 o 
  10   7   0     9588.86     9419.97    258.91 o 
  11   7   0     4578.71     4730.69    142.44 o 
  12   7   0     2836.75     3163.46    162.12 o 
  13   7   0      632.93      564.66     77.57 o 
  14   7   0      201.28      237.36     71.42 o 
  15   7   0       17.76      101.46     40.31 o 
  16   7   0      165.60      144.09     49.13 o 
  17   7   0       57.41       93.36     45.18 o 
   0   8   0    10269.29     9901.10    158.46 o 
   1   8   0     2931.87     2757.81     68.33 o 
   2   8   0    14630.28    14211.26    148.93 o 
   3   8   0     1605.71     1589.51     39.13 o 
   4   8   0     3655.30     3583.53     68.36 o 
   5   8   0      110.46       94.29     15.82 o 
   6   8   0     2605.90     2468.66     68.11 o 
   7   8   0     1153.58     1147.09     89.61 o 
   8   8   0      434.78      446.56     78.57 o 
   9   8   0       59.72       69.58     30.99 o 
  10   8   0     2676.62     2620.90    159.88 o 
  11   8   0     1521.10     1634.84    168.90 o 
  12   8   0     4192.37     4318.27    203.32 o 
  13   8   0      798.20      769.12    106.01 o 
  14   8   0     7677.89     7932.73    249.54 o 
  15   8   0      551.69      577.10     78.82 o 
  16   8   0     3780.03     3959.41    251.76 o 
   1   9   0     1140.13     1148.51     64.26 o 
   2   9   0       29.50       37.74     13.65 o 
   3   9   0     2569.73     2505.50     60.68 o 
   4   9   0      253.90      237.30     30.35 o 
   5   9   0    10640.55    10957.16    180.90 o 
   6   9   0     1872.23     1902.45     98.10 o 
   7   9   0     6371.03     6614.83    117.33 o 
   8   9   0      917.82      916.83    111.03 o 
   9   9   0     7755.63     7950.11    233.57 o 
  10   9   0      147.98       67.56     33.14 o 
  11   9   0     3215.92     3482.26    239.65 o 
  12   9   0      226.23      239.75     50.54 o 
  13   9   0     1126.51     1219.83    157.93 o 
  14   9   0       24.53      153.71     50.92 o 
  15   9   0       60.71      139.64     95.45 o 
  16   9   0       33.89      137.66     62.23 o 
   0  10   0     1645.30     1710.44    172.87 o 
   1  10   0    10878.29    10867.34    183.87 o 
   2  10   0     1219.11     1285.21     83.26 o 
   3  10   0     3686.52     3724.37     81.36 o 
   4  10   0      165.19      180.47     32.34 o 
   5  10   0     1223.18     1296.02    121.68 o 
   6  10   0      462.39      440.26     53.17 o 
   7  10   0       39.56      117.20     35.78 o 
   8  10   0       97.24      142.58     47.82 o 
   9  10   0      913.78      902.57    128.44 o 
  10  10   0      656.37      630.26     89.42 o 
  11  10   0     1965.68     2193.21    251.71 o 
  12  10   0      990.65      964.02    139.08 o 
  13  10   0     2174.14     2172.72    303.62 o 
  14  10   0      929.26      890.44    169.56 o 
   1  11   0       21.01       82.43     25.73 o 
   2  11   0     1125.63     1148.80     84.76 o 
   3  11   0      416.88      278.88     42.93 o 
   4  11   0     5065.61     5182.36    147.38 o 
   5  11   0      169.99      178.82     49.25 o 
   6  11   0     6925.28     7153.36    211.67 o 
   7  11   0      286.80      296.44     54.57 o 
   8  11   0     6445.19     6679.09    216.17 o 
   9  11   0      307.51      374.66    111.63 o 
  10  11   0     3235.09     2976.95    274.19 o 
  11  11   0       86.28      133.53     41.79 o 
  12  11   0      848.19      930.16    144.45 o 
  13  11   0      309.79      279.16     91.93 o 
   0  12   0     7256.52     7669.21    283.28 o 
   1  12   0     1768.96     1706.44    148.85 o 
   2  12   0     1837.89     1993.47    204.93 o 
   3  12   0     1858.34     1923.81    134.33 o 
   4  12   0     1665.09     1899.96    159.12 o 
   5  12   0      492.80      339.20     87.11 o 
   6  12   0      239.32      362.88     92.92 o 
   7  12   0       22.64      156.44     97.14 o 
   8  12   0       13.75       46.77     79.26 o 
   9  12   0      393.36      598.63    310.47 o 
  10  12   0      458.14      596.14    151.03 o 
  11  12   0      479.89      569.76    146.21 o 
  12  12   0     1009.24      872.76    171.10 o 
   1  13   0        7.07       86.19     52.90 o 
   2  13   0       34.17       74.82     34.13 o 
   3  13   0     1848.49     1760.65    220.59 o 
   4  13   0       73.13      157.49     45.56 o 
   5  13   0     3342.48     3605.10    273.70 o 
   6  13   0       13.26       71.57     56.16 o 
   7  13   0     3191.70     2776.15    427.67 o 
   8  13   0       98.86      200.90     70.64 o 
   9  13   0     3030.11     2853.13    344.01 o 
  10  13   0       70.77      162.40     80.45 o 
   0  14   0     1898.57     1631.66    326.88 o 
   1  14   0     1595.88     1401.82    271.54 o 
   2  14   0     1463.44     1219.98    201.58 o 
   3  14   0     1206.41     1020.60    271.20 o 
   4  14   0      658.47      606.34    156.82 o 
   5  14   0      152.82       67.60     65.88 o 
   6  14   0       91.10      107.42     49.20 o 
   7  14   0      145.76      206.26     92.38 o 
   1  15   0        3.29        3.49     70.97 o 
 -19   0   1     3046.10     3034.09    340.69 o 
 -17   0   1      612.85      538.78    109.88 o 
 -15   0   1       43.64      105.18     40.18 o 
 -13   0   1     5552.56     5432.15    167.21 o 
 -11   0   1    11885.71    11534.85    242.66 o 
  -9   0   1    31750.55    31510.22    353.78 o 
  -7   0   1    47878.55    48259.78    422.48 o 
  -5   0   1    34316.28    35065.77    202.59 o 
  -3   0   1     6784.21     6779.21     77.59 o 
   3   0   1    13069.04    13026.45    106.30 o 
   5   0   1    21654.43    20949.58    191.94 o 
   7   0   1    52223.95    53192.20    498.75 o 
   9   0   1    37698.95    37953.55    521.75 o 
  11   0   1    12694.86    12444.85    350.54 o 
  13   0   1      910.99      983.30    140.10 o 
  15   0   1      116.29      111.47     46.94 o 
  17   0   1     2687.72     2907.92    343.84 o 
  19   0   1     2070.47     1498.94    374.08 o 
 -20   1   1      738.11      748.57    127.67 o 
 -19   1   1     1648.87     1435.55    239.24 o 
 -18   1   1     2737.60     2690.24    273.66 o 
 -17   1   1     5049.13     5211.65    130.54 o 
 -16   1   1     6911.44     6793.94    140.33 o 
 -15   1   1     2983.83     2849.53    105.83 o 
 -14   1   1     6308.81     6169.00    127.39 o 
 -13   1   1     7667.67     7327.80    155.08 o 
 -12   1   1     8141.88     7826.10    138.76 o 
 -11   1   1     4202.66     3822.77     85.71 o 
 -10   1   1     1051.77     1043.79     57.10 o 
  -9   1   1      259.40      231.20     22.76 o 
  -8   1   1       60.05       88.55     14.66 o 
  -7   1   1     3616.17     3640.86     51.04 o 
  -6   1   1      668.71      693.15     24.55 o 
  -5   1   1    25571.63    25752.05    102.66 o 
  -4   1   1    15244.65    14846.28     81.80 o 
  -3   1   1    26975.99    27308.41    122.80 o 
  -2   1   1    29828.39    30713.34    160.89 o 
  -1   1   1    67638.20    45000.52   1407.49 o 
   1   1   1    23854.35    23774.22    126.56 o 
   2   1   1    36308.96    37045.82    168.22 o 
   3   1   1     4212.47     3973.06     40.26 o 
   4   1   1     6210.67     5945.67     53.48 o 
   5   1   1    11123.25    11350.46     72.42 o 
   6   1   1      578.52      535.98     27.53 o 
   7   1   1      841.15      991.05     40.69 o 
   8   1   1     1528.53     1664.71     36.24 o 
   9   1   1     5518.33     5979.77    101.69 o 
  10   1   1     5868.90     5859.44    118.94 o 
  11   1   1     7209.01     7261.77    128.81 o 
  12   1   1     9153.44     8974.17    174.67 o 
  13   1   1     7025.10     6805.17    132.45 o 
  14   1   1    10594.42    10945.11    249.00 o 
  15   1   1     3862.33     3995.14     99.75 o 
  16   1   1     2687.51     3038.48    161.40 o 
  17   1   1     4519.87     4512.99    223.43 o 
  18   1   1     2016.56     1584.77    253.49 o 
  19   1   1      502.50      382.16    124.04 o 
 -20   2   1     2325.98     1752.32    333.82 o 
 -19   2   1        7.83      177.90     72.56 o 
 -18   2   1     1061.51      956.70    131.03 o 
 -17   2   1        7.65       65.91     31.63 o 
 -16   2   1      190.05      186.44     39.66 o 
 -15   2   1      468.17      409.34     49.01 o 
 -14   2   1     1633.42     1571.33    103.28 o 
 -13   2   1      931.53      886.46     81.99 o 
 -12   2   1    12159.47    12355.13    202.17 o 
 -11   2   1      681.17      602.69     52.35 o 
 -10   2   1    15640.42    15125.87    148.67 o 
  -9   2   1      330.94      391.24     34.04 o 
  -8   2   1    51408.96    52869.25    426.36 o 
  -7   2   1     1624.18     1557.14     33.23 o 
  -6   2   1    35510.57    34708.07    252.57 o 
  -5   2   1     1531.47     1673.75    107.26 o 
  -4   2   1     4835.37     4626.66     53.07 o 
  -3   2   1     7936.73     8012.66     60.70 o 
  -2   2   1      538.37      603.98     15.53 o 
  -1   2   1     2110.95     2100.75     21.96 o 
   0   2   1     5775.77     5878.48     48.10 o 
   1   2   1       26.44       60.97     10.08 o 
   2   2   1    47442.94    48662.17    216.49 o 
   3   2   1     4787.83     4961.95     51.06 o 
   4   2   1    80466.68    80409.30    543.24 o 
   5   2   1     7340.53     7695.62     81.66 o 
   6   2   1    52783.05    51899.74    362.50 o 
   7   2   1     2017.12     2148.28     32.70 o 
   8   2   1    47952.45    49615.20    383.10 o 
   9   2   1      646.12      662.50     39.37 o 
  10   2   1    19114.38    18554.99    194.07 o 
  11   2   1     1378.39     1503.25     64.65 o 
  12   2   1     6932.64     6940.84    147.79 o 
  13   2   1      191.08      223.09     39.93 o 
  14   2   1      521.33      512.85     60.74 o 
  15   2   1      216.99      221.18     53.53 o 
  16   2   1      462.39      410.67     65.18 o 
  17   2   1       78.65      122.08     31.93 o 
  18   2   1     1696.39     1330.15    217.76 o 
  19   2   1        3.79       88.17     64.51 o 
 -19   3   1     2202.72     1413.26    232.98 o 
 -18   3   1     1771.54     1409.09    180.05 o 
 -17   3   1     4525.06     4650.18    315.25 o 
 -16   3   1     3113.17     2990.43     99.04 o 
 -15   3   1     7935.69     7772.88    166.70 o 
 -14   3   1     4060.45     3603.17    131.14 o 
 -13   3   1     4699.44     4898.58    139.90 o 
 -12   3   1     3809.13     3662.75     76.08 o 
 -11   3   1     6699.52     6729.55    109.86 o 
 -10   3   1     4289.78     4189.72     80.55 o 
  -9   3   1      711.17      684.61     43.89 o 
  -8   3   1     4564.34     4890.73     76.61 o 
  -7   3   1       26.61       25.52     10.78 o 
  -6   3   1     8124.03     7670.40     82.75 o 
  -5   3   1     9839.81     9940.35    100.50 o 
  -4   3   1    19247.09    19384.06    142.35 o 
  -3   3   1    35755.75    36437.65    186.75 o 
  -2   3   1    17161.42    16912.69     91.98 o 
  -1   3   1    32586.79    32487.82    129.90 o 
   0   3   1    12559.61    12332.70     70.59 o 
   1   3   1    27152.41    27017.03    111.40 o 
   2   3   1    21495.44    22068.54    118.26 o 
   3   3   1    12577.49    11925.35     76.47 o 
   4   3   1    10122.15     9566.24     90.46 o 
   5   3   1     9396.34     8945.08    100.87 o 
   6   3   1     1703.58     1757.96     63.14 o 
   7   3   1      713.07      793.86     52.08 o 
   8   3   1     5785.64     5705.12    121.03 o 
   9   3   1     3787.49     3653.17    133.76 o 
  10   3   1     4561.86     4552.60    171.71 o 
  11   3   1     2424.20     2257.69    158.41 o 
  12   3   1     3775.48     3528.39    164.03 o 
  13   3   1     6326.82     6541.89    167.09 o 
  14   3   1     5448.89     5443.68    175.26 o 
  15   3   1     8458.54     8424.46    206.85 o 
  16   3   1     3195.28     2938.60    144.56 o 
  17   3   1     3126.73     3164.83    320.12 o 
  18   3   1     1597.43     1092.40    172.79 o 
  19   3   1     1014.22      808.72    179.76 o 
 -19   4   1     2370.88     1789.45    271.64 o 
 -18   4   1      135.78      173.07     77.24 o 
 -17   4   1      369.09      360.70     72.33 o 
 -16   4   1        4.55      172.27     50.53 o 
 -15   4   1       38.12       67.11     26.82 o 
 -14   4   1       82.52       62.48     31.71 o 
 -13   4   1     4147.67     3969.39     98.44 o 
 -12   4   1       19.43       12.82     22.46 o 
 -11   4   1    17569.47    17905.88    252.03 o 
 -10   4   1      258.93      266.48     25.33 o 
  -9   4   1    30639.17    31080.29    279.05 o 
  -8   4   1     3310.97     3370.01    102.69 o 
  -7   4   1    58216.67    62070.29    649.96 o 
  -6   4   1     6154.18     6372.52     98.82 o 
  -5   4   1    21177.83    20730.19    165.04 o 
  -4   4   1     1169.80     1102.42     29.34 o 
  -3   4   1    13846.37    14351.07    120.20 o 
  -2   4   1     1168.41     1273.03     26.25 o 
  -1   4   1       16.98       32.71      7.89 o 
   0   4   1      281.92      308.89     19.65 o 
   1   4   1     2467.76     2361.49     28.85 o 
   2   4   1      758.50      779.23     22.09 o 
   3   4   1    21025.92    21276.70    137.91 o 
   4   4   1      557.25      682.03     25.14 o 
   5   4   1    64059.98    66851.86    875.97 o 
   6   4   1      255.69      353.66     35.90 o 
   7   4   1    37631.76    38331.04    470.26 o 
   8   4   1       36.30       61.17     16.58 o 
   9   4   1    16838.52    16720.63    262.57 o 
  10   4   1       64.77      109.72     29.02 o 
  11   4   1     6720.41     6983.98    167.01 o 
  12   4   1      723.83      715.76     83.29 o 
  13   4   1     1106.63     1193.74    121.30 o 
  14   4   1       78.60       98.18     32.05 o 
  15   4   1      137.48      179.71     46.91 o 
  16   4   1      159.49      263.16     69.98 o 
  17   4   1     1582.33     1285.23    219.10 o 
  18   4   1      240.16      278.55     54.63 o 
 -19   5   1      701.52      476.67     89.51 o 
 -18   5   1     3130.86     3112.94    231.27 o 
 -17   5   1     1671.66     1488.05    246.27 o 
 -16   5   1     6247.74     6729.26    259.85 o 
 -15   5   1     2476.31     2138.36    251.91 o 
 -14   5   1     6834.65     7467.45    243.31 o 
 -13   5   1     5152.54     4970.00    127.93 o 
 -12   5   1    11195.99    10994.31    261.82 o 
 -11   5   1      567.21      475.07     84.19 o 
 -10   5   1     6255.60     5849.61    145.03 o 
  -9   5   1        3.33       26.72     14.92 o 
  -8   5   1      372.69      358.29     48.77 o 
  -7   5   1     1452.52     1413.60     48.06 o 
  -6   5   1     6499.05     6372.94    103.20 o 
  -5   5   1    14115.71    15094.13    164.21 o 
  -4   5   1    19091.09    20086.76    152.26 o 
  -3   5   1     4784.27     4625.96     45.24 o 
  -2   5   1    11547.90    10890.38     96.78 o 
  -1   5   1     8897.12     8178.18     72.52 o 
   0   5   1    12913.56    12468.75    105.54 o 
   1   5   1    13869.33    13764.49    118.19 o 
   2   5   1    23873.39    23353.19    148.98 o 
   3   5   1    12251.13    11814.43    118.22 o 
   4   5   1    17806.06    18901.63    147.79 o 
   5   5   1     6611.69     7136.96     95.58 o 
   6   5   1      206.74      222.81     27.64 o 
   7   5   1      297.02      248.44     34.69 o 
   8   5   1     3234.48     3276.37     83.16 o 
   9   5   1      233.41      231.45     28.84 o 
  10   5   1     3838.99     3660.66     96.88 o 
  11   5   1     2601.75     2728.49     91.22 o 
  12   5   1    11755.76    12682.21    293.00 o 
  13   5   1     2783.48     2963.51     91.20 o 
  14   5   1     6001.52     6353.84    266.74 o 
  15   5   1     1080.30     1139.91    128.92 o 
  16   5   1     4698.71     4729.38    347.69 o 
  17   5   1      855.73      574.37     97.53 o 
  18   5   1     1899.16     1357.81    209.11 o 
 -18   6   1      663.56      609.90    102.18 o 
 -17   6   1      177.15      153.82     35.07 o 
 -16   6   1      198.77      212.10     51.60 o 
 -15   6   1        8.50       89.44     51.32 o 
 -14   6   1     1931.89     1991.81    148.06 o 
 -13   6   1        6.10      115.32     41.64 o 
 -12   6   1    11723.55    12326.60    370.26 o 
 -11   6   1      215.77      152.75     43.48 o 
 -10   6   1    22904.02    24825.93    300.04 o 
  -9   6   1     1222.82     1261.11     69.38 o 
  -8   6   1    20154.59    20750.65    270.53 o 
  -7   6   1     2432.27     2468.08     58.64 o 
  -6   6   1    24917.67    25328.38    314.63 o 
  -5   6   1      931.04      779.34     45.76 o 
  -4   6   1    21786.32    22289.28    116.00 o 
  -3   6   1      436.22      440.07     27.95 o 
  -2   6   1      741.62      706.06     32.65 o 
  -1   6   1      129.57      140.22     14.28 o 
   0   6   1       39.08       52.86     10.60 o 
   1   6   1     4077.12     4458.32     56.72 o 
   2   6   1     4350.98     4100.02     56.52 o 
   3   6   1     2125.38     2164.95     41.05 o 
   4   6   1    23967.43    24111.58    211.68 o 
   5   6   1     3671.19     3700.25     58.87 o 
   6   6   1    19540.90    19877.76    192.45 o 
   7   6   1      626.27      678.37     72.06 o 
   8   6   1    15383.58    15673.71    224.75 o 
   9   6   1     1100.06     1038.92     89.00 o 
  10   6   1     8611.85     8850.97    183.92 o 
  11   6   1     1097.55     1264.70    147.72 o 
  12   6   1     3096.27     2757.48    195.05 o 
  13   6   1        3.44       24.74     51.73 o 
  14   6   1        6.23       56.27     40.42 o 
  15   6   1       18.18      147.46     57.32 o 
  16   6   1      885.29      926.14    100.87 o 
  17   6   1      227.00      216.49     53.97 o 
 -18   7   1      380.57      150.69     94.67 o 
 -17   7   1     4364.61     5150.75    396.55 o 
 -16   7   1     1077.40     1111.47    211.75 o 
 -15   7   1     8223.55     9192.03    377.13 o 
 -14   7   1     2220.41     2205.15    282.74 o 
 -13   7   1     8035.98     8311.51    231.07 o 
 -12   7   1      626.59      732.43     88.23 o 
 -11   7   1     6716.73     7242.14    202.67 o 
 -10   7   1       35.81       60.47     36.60 o 
  -9   7   1       56.66       17.42     12.96 o 
  -8   7   1      795.67      802.91     47.43 o 
  -7   7   1     2419.80     2333.16     65.29 o 
  -6   7   1      472.84      594.19     65.32 o 
  -5   7   1     9239.18     9240.37    111.64 o 
  -4   7   1     2217.35     2294.80     46.63 o 
  -3   7   1    23515.48    23407.34    278.44 o 
  -2   7   1     5027.73     4838.29     69.25 o 
  -1   7   1    27708.47    27858.78    261.08 o 
   0   7   1      952.12      864.71     42.15 o 
   1   7   1    20179.66    20093.48    206.47 o 
   2   7   1     1490.70     1359.43     41.51 o 
   3   7   1    10379.31    10318.04    112.26 o 
   4   7   1      829.07      863.77     42.01 o 
   5   7   1     2861.38     2870.31     43.78 o 
   6   7   1       62.28       58.04     15.55 o 
   7   7   1       44.12       33.90     11.16 o 
   8   7   1     3627.09     3432.17     89.16 o 
   9   7   1     1739.22     1805.28    143.35 o 
  10   7   1       13.98       -5.31     47.02 o 
  11   7   1    10420.40    10726.75    357.84 o 
  12   7   1     1696.63     1835.64    215.39 o 
  13   7   1     5720.90     5772.96    296.93 o 
  14   7   1     1524.40     1395.48    172.00 o 
  15   7   1     4718.87     5080.70    219.24 o 
  16   7   1      683.18      687.12    117.69 o 
  17   7   1     1987.79     1548.44    238.23 o 
 -17   8   1      315.06      260.56     60.87 o 
 -16   8   1       92.61       96.40     50.45 o 
 -15   8   1        3.73      100.47     42.35 o 
 -14   8   1      333.15      281.16     65.20 o 
 -13   8   1     1862.12     2053.41    252.39 o 
 -12   8   1      947.38      903.40     98.08 o 
 -11   8   1     8239.70     8702.68    244.06 o 
 -10   8   1     2123.93     2219.22    139.66 o 
  -9   8   1     7040.99     6929.36    118.18 o 
  -8   8   1     3531.66     3511.33     92.51 o 
  -7   8   1    10687.72    11267.52    209.04 o 
  -6   8   1     1317.96     1188.07     67.46 o 
  -5   8   1     9960.31     9565.79    129.33 o 
  -4   8   1     5579.47     5417.24     98.33 o 
  -3   8   1     8537.80     8437.01    102.96 o 
  -2   8   1      433.08      393.82     32.97 o 
  -1   8   1        9.38       35.76     11.65 o 
   0   8   1      454.80      490.27     43.79 o 
   1   8   1     2595.47     2411.28     46.58 o 
   2   8   1      432.57      387.10     33.80 o 
   3   8   1     6109.47     5860.07     96.23 o 
   4   8   1     1887.52     1962.98     49.79 o 
   5   8   1    13444.18    13791.77    206.70 o 
   6   8   1     1029.15     1070.86     47.71 o 
   7   8   1     9276.86     9288.05    222.21 o 
   8   8   1     1155.55     1333.83    139.44 o 
   9   8   1     7006.16     7349.69    252.10 o 
  10   8   1      431.26      537.98     71.70 o 
  11   8   1     2796.51     3016.24    160.02 o 
  12   8   1      475.49      536.84     92.76 o 
  13   8   1      804.39      780.19    104.37 o 
  14   8   1       70.21      127.79     42.42 o 
  15   8   1       95.43      142.02     50.14 o 
  16   8   1      131.90      182.17     31.13 o 
 -16   9   1     3250.71     2775.33    466.41 o 
 -15   9   1      152.41      206.98     51.90 o 
 -14   9   1     5245.33     5400.21    181.06 o 
 -13   9   1      397.53      271.70     55.99 o 
 -12   9   1     3529.91     3992.71    246.78 o 
 -11   9   1      256.87      212.46     71.17 o 
 -10   9   1     2134.42     2351.05    238.81 o 
  -9   9   1       94.43      122.86     55.41 o 
  -8   9   1      130.91       89.27     22.46 o 
  -7   9   1       37.44       77.49     22.71 o 
  -6   9   1      655.53      736.13     74.42 o 
  -5   9   1      344.12      379.63     45.36 o 
  -4   9   1    11285.32    11447.82    189.86 o 
  -3   9   1     2261.82     2303.54     45.12 o 
  -2   9   1    17682.90    17515.83    258.81 o 
  -1   9   1      604.74      580.69     41.69 o 
   0   9   1    13518.56    12900.94    192.32 o 
   1   9   1     2793.23     2853.79     69.84 o 
   2   9   1    12869.32    13103.13    202.40 o 
   3   9   1     2819.34     2588.56     87.19 o 
   4   9   1     4698.69     5004.54     95.59 o 
   5   9   1       72.63       52.19     24.08 o 
   6   9   1      736.00      728.74     71.67 o 
   7   9   1      286.91      353.46     53.63 o 
   8   9   1      467.45      485.72     81.07 o 
   9   9   1      113.23      102.52     63.41 o 
  10   9   1     2773.06     2566.49    163.26 o 
  11   9   1      281.10      176.21     55.89 o 
  12   9   1     4101.24     4170.73    243.90 o 
  13   9   1      581.77      558.03     91.81 o 
  14   9   1     3792.84     4130.93    253.62 o 
  15   9   1      824.06      693.16    138.90 o 
 -15  10   1       11.54      186.70     79.74 o 
 -14  10   1      422.96      512.93     93.01 o 
 -13  10   1      127.27       93.97     50.77 o 
 -12  10   1     1805.62     1559.46    170.21 o 
 -11  10   1     1093.14     1174.52    142.74 o 
 -10  10   1     3626.65     3998.13    175.11 o 
  -9  10   1     1338.72     1433.63    194.23 o 
  -8  10   1     7454.71     7888.65    276.21 o 
  -7  10   1     1872.19     1858.08     99.76 o 
  -6  10   1     9345.62     9817.04    365.42 o 
  -5  10   1     3087.16     2968.89     97.96 o 
  -4  10   1     3205.45     2953.54     62.12 o 
  -3  10   1      302.62      269.06     40.20 o 
  -2  10   1       26.67       31.98     15.88 o 
  -1  10   1       97.87       62.21     20.86 o 
   0  10   1      839.17      879.82     76.47 o 
   1  10   1     2470.89     2402.42     80.63 o 
   2  10   1      296.05      408.99     47.25 o 
   3  10   1     1228.91     1293.89    100.34 o 
   4  10   1     7217.99     7406.06    227.36 o 
   5  10   1     4050.97     4038.30    131.83 o 
   6  10   1     6959.74     6990.77    137.53 o 
   7  10   1     1843.88     1984.38    127.27 o 
   8  10   1     5612.37     5991.80    287.38 o 
   9  10   1     2539.13     2341.53    171.86 o 
  10  10   1     2421.97     2565.21    150.12 o 
  11  10   1      292.52      354.45     71.39 o 
  12  10   1      891.57      974.43    122.48 o 
  13  10   1       74.54      153.81     81.39 o 
  14  10   1       70.56      123.49     57.00 o 
 -14  11   1       30.05       -6.61    114.65 o 
 -13  11   1     3134.77     3225.30    250.01 o 
 -12  11   1       87.79      118.02     65.23 o 
 -11  11   1     1441.99     1312.44    209.43 o 
 -10  11   1       25.60       23.13     60.83 o 
  -9  11   1      325.91      231.28     56.77 o 
  -8  11   1       73.79       52.54     42.34 o 
  -7  11   1      536.98      423.56     72.38 o 
  -6  11   1        5.07       52.58     38.87 o 
  -5  11   1     2307.49     2231.98    116.41 o 
  -4  11   1      282.13      341.38     75.30 o 
  -3  11   1     3543.22     3503.41    129.98 o 
  -2  11   1      190.64      100.41     43.17 o 
  -1  11   1    10189.34    10508.90    254.42 o 
   0  11   1      538.31      512.85     68.95 o 
   1  11   1     5823.67     6049.61    149.70 o 
   2  11   1       33.66       68.53     25.12 o 
   3  11   1     4792.17     5376.89    300.97 o 
   4  11   1     1127.50     1078.52    123.12 o 
   5  11   1     1655.36     1566.26    175.76 o 
   6  11   1        2.33       84.27     26.46 o 
   7  11   1        2.82       81.50     40.26 o 
   8  11   1        4.52      128.50     62.61 o 
   9  11   1     1107.14     1139.79    147.37 o 
  10  11   1        3.40       38.57     49.39 o 
  11  11   1     1582.56     1331.16    196.82 o 
  12  11   1        8.10      137.60     57.66 o 
  13  11   1     2299.02     2171.83    377.42 o 
 -12  12   1      166.12       75.30     54.26 o 
 -11  12   1     1080.32      960.75    259.04 o 
 -10  12   1      813.71      866.29    195.82 o 
  -9  12   1     3260.59     3757.01    510.88 o 
  -8  12   1     1457.00     1578.42    234.74 o 
  -7  12   1     2427.65     2226.13    364.25 o 
  -6  12   1     1736.93     1780.31    278.03 o 
  -5  12   1     2145.04     2074.56    108.96 o 
  -4  12   1      439.24      308.24     77.74 o 
  -3  12   1      748.49      805.44    118.52 o 
  -2  12   1       13.83       63.25     53.69 o 
  -1  12   1      109.10       83.82     28.61 o 
   0  12   1       57.80       93.28     47.43 o 
   1  12   1      666.71      689.00     95.18 o 
   2  12   1      832.13      754.03    132.47 o 
   3  12   1      968.24      923.71    153.48 o 
   4  12   1     1165.01     1189.30    197.22 o 
   5  12   1     3300.75     3757.05    290.80 o 
   6  12   1     2249.30     2283.15    269.24 o 
   7  12   1     3168.43     3647.29    314.30 o 
   8  12   1     1043.56      660.98    448.28 o 
   9  12   1     2123.79     1974.83    339.99 o 
  10  12   1      499.08      289.07    170.05 o 
  11  12   1      626.12      579.53    141.53 o 
 -10  13   1      326.61      334.68    119.06 o 
  -9  13   1       79.53      128.39     70.30 o 
  -8  13   1       28.39       90.99     46.67 o 
  -7  13   1        3.72       24.57     52.84 o 
  -6  13   1      323.56      406.43    105.56 o 
  -5  13   1        2.21      111.01     73.02 o 
  -4  13   1     1877.04     1713.16    201.56 o 
  -3  13   1       74.23      105.02     78.09 o 
  -2  13   1     5476.64     5906.07    259.82 o 
  -1  13   1       21.26      118.06     29.71 o 
   0  13   1     3280.73     4119.86    172.04 o 
   1  13   1      157.76      150.40     59.87 o 
   2  13   1     4536.81     4956.13    165.84 o 
   3  13   1        8.99       11.24     29.24 o 
   4  13   1     1398.47     1394.39    198.48 o 
   5  13   1       25.39       27.05     61.09 o 
   6  13   1      212.90      153.86     60.29 o 
   7  13   1       39.03      109.92     68.90 o 
   8  13   1      192.31      180.81     79.51 o 
   9  13   1       95.40      106.41     55.27 o 
  -7  14   1     1149.47      843.21    253.43 o 
  -6  14   1      839.20      861.56    207.26 o 
  -5  14   1     1350.94     1066.55    196.75 o 
  -4  14   1     1051.69     1111.14    214.47 o 
  -3  14   1      640.03      630.05    110.25 o 
  -2  14   1      338.31      210.19     98.25 o 
  -1  14   1       39.80       38.32     38.69 o 
   0  14   1       42.07      112.07     54.37 o 
   1  14   1       72.52      101.71     44.70 o 
   2  14   1      309.53      264.03    122.64 o 
   3  14   1      329.01      398.06    191.00 o 
   4  14   1     1045.69      902.19    163.27 o 
   5  14   1      685.53      461.38    144.42 o 
   6  14   1      817.72      870.60    162.79 o 
   7  14   1     1323.05     1062.22    308.14 o 
  -2  15   1       24.56       91.78     93.71 o 
  -1  15   1     1979.86     1650.68    353.18 o 
   0  15   1       14.59       -4.35     49.47 o 
   1  15   1     1730.56     1626.14    393.58 o 
 -20   0   2     2134.96     1558.02    360.37 o 
 -18   0   2     8777.28     8657.53    529.99 o 
 -16   0   2    11303.84    11637.87    264.33 o 
 -14   0   2    14406.13    14979.29    379.04 o 
 -12   0   2     5670.92     5635.78    162.00 o 
 -10   0   2     3520.45     3447.23     84.46 o 
  -8   0   2      403.96      446.00     48.71 o 
  -6   0   2     9041.15     9063.50     82.93 o 
  -4   0   2    53997.24    54433.14    396.98 o 
   2   0   2      851.53      903.82     31.70 o 
   4   0   2     6077.90     5817.61     76.81 o 
   6   0   2      106.08      117.40     25.97 o 
   8   0   2     1677.61     1576.32     70.66 o 
  10   0   2    23960.90    24718.69    477.51 o 
  12   0   2    17907.89    17917.84    375.30 o 
  14   0   2    12900.90    13104.19    406.38 o 
  16   0   2     8231.50     7951.10    371.32 o 
  18   0   2     2262.09     2504.32    296.84 o 
 -20   1   2     1162.02      678.42    254.17 o 
 -19   1   2     1634.66     1226.04    194.47 o 
 -18   1   2     1234.20     1135.04    132.44 o 
 -17   1   2      148.41      117.33     43.29 o 
 -16   1   2      273.98      293.88     59.27 o 
 -15   1   2     1041.57     1014.97    106.99 o 
 -14   1   2       92.32       97.40     27.24 o 
 -13   1   2     4858.08     4790.77    101.82 o 
 -12   1   2     9433.56     9498.40    179.37 o 
 -11   1   2     6540.91     6313.81    118.56 o 
 -10   1   2     5363.07     4717.79     84.36 o 
  -9   1   2    22971.32    22505.49    123.77 o 
  -8   1   2    24369.83    24268.34    185.19 o 
  -7   1   2    42321.50    42768.10    266.40 o 
  -6   1   2    14740.65    13755.83     84.48 o 
  -5   1   2    32953.34    32431.16    153.46 o 
  -4   1   2     1122.42     1000.47     20.72 o 
  -3   1   2     2081.26     1947.00     21.84 o 
  -2   1   2    11889.72    11852.97     64.26 o 
  -1   1   2     1090.89      960.58     13.40 o 
   0   1   2     6411.88     6308.63     52.08 o 
   1   1   2     9603.11     9493.68     71.05 o 
   2   1   2    26388.74    25735.57    121.21 o 
   3   1   2    12292.81    11869.97     70.10 o 
   4   1   2    19868.86    18796.68    106.49 o 
   5   1   2    21299.15    21767.56    129.69 o 
   6   1   2    17800.85    16818.31    161.84 o 
   7   1   2    29221.14    29103.49    227.34 o 
   8   1   2    23696.59    22912.54    251.91 o 
   9   1   2    15875.54    15470.82    213.60 o 
  10   1   2     4862.54     4492.82    111.41 o 
  11   1   2     5983.81     5687.86    107.10 o 
  12   1   2     1815.44     1807.41     74.94 o 
  13   1   2        9.63       85.99     27.67 o 
  14   1   2        0.27       49.34     31.04 o 
  15   1   2     1200.42     1169.07    152.01 o 
  16   1   2      866.81      825.14     92.24 o 
  17   1   2      976.17      908.41    155.19 o 
  18   1   2     1218.63     1026.96    187.75 o 
  19   1   2     1222.45      963.59    213.16 o 
 -20   2   2       22.96      137.34     85.64 o 
 -19   2   2     3973.09     4122.79    275.63 o 
 -18   2   2       89.71      120.59     42.44 o 
 -17   2   2     8859.61     9224.37    156.70 o 
 -16   2   2      562.29      442.58     49.72 o 
 -15   2   2    15350.56    15064.40    355.61 o 
 -14   2   2       12.35       64.69     23.27 o 
 -13   2   2     6798.51     6527.56    137.87 o 
 -12   2   2      269.77      316.11     31.34 o 
 -11   2   2     6641.20     6633.88    118.80 o 
 -10   2   2      238.48      239.59     26.06 o 
  -9   2   2      632.23      701.68     36.11 o 
  -8   2   2     4277.71     4658.17     73.09 o 
  -7   2   2     6980.19     6980.81     69.87 o 
  -6   2   2       93.16      111.50     12.05 o 
  -5   2   2    66962.78    67941.22    583.13 o 
  -4   2   2     3084.72     3042.56     33.97 o 
  -3   2   2    39286.48    39163.96    231.92 o 
  -2   2   2    18623.68    18801.55     99.98 o 
  -1   2   2    62583.01    62948.06    408.84 o 
   0   2   2     3947.70     4385.31     43.50 o 
   1   2   2   168301.55   176881.70    471.68 o 
   2   2   2    24671.77    25071.85    112.50 o 
   3   2   2     1929.31     1832.16     33.95 o 
   4   2   2     1741.84     1765.31     32.03 o 
   5   2   2     3048.81     3184.07     48.93 o 
   6   2   2      699.08      702.38     31.19 o 
   7   2   2      809.24      896.99     45.40 o 
   8   2   2      289.98      330.51     29.11 o 
   9   2   2    19494.59    19752.71    213.51 o 
  10   2   2       81.00       60.18     19.42 o 
  11   2   2    16109.76    16296.58    247.95 o 
  12   2   2      132.50       93.85     26.83 o 
  13   2   2    12849.66    13182.92    293.36 o 
  14   2   2      178.87      178.26     43.69 o 
  15   2   2     8267.73     8270.94    279.43 o 
  16   2   2       43.72      143.32     42.86 o 
  17   2   2     3935.57     4097.14    196.20 o 
  18   2   2       12.34       61.04     46.68 o 
  19   2   2      586.83      467.16    143.62 o 
 -20   3   2     2551.41     2762.36    308.92 o 
 -19   3   2      454.24      271.63     74.68 o 
 -18   3   2      236.67      185.98     61.78 o 
 -17   3   2        3.12       45.13     43.32 o 
 -16   3   2       91.17      123.41     43.33 o 
 -15   3   2      384.21      530.31     60.70 o 
 -14   3   2      604.98      617.57     62.73 o 
 -13   3   2     2223.73     2035.06     73.49 o 
 -12   3   2     9690.25     9448.82    138.11 o 
 -11   3   2     3337.41     3028.87     96.66 o 
 -10   3   2    24786.57    24321.25    215.40 o 
  -9   3   2    12135.82    11446.75    131.98 o 
  -8   3   2    26061.50    26137.68    231.20 o 
  -7   3   2    10596.22    10311.96     96.30 o 
  -6   3   2    21801.15    21451.74    170.36 o 
  -5   3   2      976.32      942.75     26.72 o 
  -4   3   2    13849.26    13850.76    126.57 o 
  -3   3   2     1529.72     1489.81     23.95 o 
  -2   3   2       61.33       82.31      9.83 o 
  -1   3   2     2051.50     2035.87     29.52 o 
   0   3   2     4388.20     4318.95     48.11 o 
   1   3   2     3198.80     3000.62     32.04 o 
   2   3   2    21841.76    21924.95    120.07 o 
   3   3   2    14397.50    14394.42     85.06 o 
   4   3   2    24994.94    24585.18    173.69 o 
   5   3   2    24306.63    23790.98    212.67 o 
   6   3   2    37422.75    38740.43    351.03 o 
   7   3   2    13397.86    13844.37    167.27 o 
   8   3   2    17047.31    17415.56    223.39 o 
   9   3   2     6353.82     6236.21    132.64 o 
  10   3   2    12193.14    11806.67    206.60 o 
  11   3   2     2583.45     2231.52    244.79 o 
  12   3   2       87.91       22.73     22.66 o 
  13   3   2     1815.45     2199.67    211.41 o 
  14   3   2      671.52      563.52     57.81 o 
  15   3   2       90.29       90.53     32.73 o 
  16   3   2     1742.80     1609.29    193.96 o 
  17   3   2      144.25      214.20     49.01 o 
  18   3   2     1900.42     1762.27    309.00 o 
 -19   4   2      165.06      157.56     35.21 o 
 -18   4   2     4205.19     4541.11    202.12 o 
 -17   4   2      395.05      415.41     65.52 o 
 -16   4   2     7807.26     8321.34    281.80 o 
 -15   4   2     1244.59     1091.74    124.34 o 
 -14   4   2     5138.42     5053.81    186.54 o 
 -13   4   2      943.72      902.91     75.19 o 
 -12   4   2     9020.35     8853.20    150.71 o 
 -11   4   2       95.65       80.35     16.65 o 
 -10   4   2     2108.99     2069.74     50.20 o 
  -9   4   2      276.05      352.09     28.12 o 
  -8   4   2     1308.95     1289.87     28.88 o 
  -7   4   2       64.64       79.44     18.11 o 
  -6   4   2    23264.40    23706.86    204.38 o 
  -5   4   2     2966.75     2976.69     46.45 o 
  -4   4   2    16894.33    16026.91    161.70 o 
  -3   4   2       35.43       48.13      9.10 o 
  -2   4   2    57426.50    57529.32    227.40 o 
  -1   4   2     4165.57     3953.16     40.77 o 
   0   4   2    41517.57    41096.83    166.81 o 
   1   4   2     6128.49     6440.06     50.57 o 
   2   4   2    41245.37    42477.96    336.03 o 
   3   4   2     7401.71     7517.79     65.77 o 
   4   4   2    13726.30    13599.07    126.15 o 
   5   4   2     4149.05     4513.47     85.94 o 
   6   4   2      630.53      681.06     69.12 o 
   7   4   2      277.47      285.36     29.75 o 
   8   4   2     3716.85     3626.84     96.35 o 
   9   4   2      484.43      502.20     52.17 o 
  10   4   2     5405.32     5488.26    153.63 o 
  11   4   2     2076.51     2415.59    107.23 o 
  12   4   2    12407.33    12766.37    283.94 o 
  13   4   2     1100.68     1189.79    117.45 o 
  14   4   2    10338.93    10796.99    268.41 o 
  15   4   2      329.63      407.87     71.25 o 
  16   4   2     5957.01     6275.05    220.77 o 
  17   4   2      194.40      119.33     50.56 o 
  18   4   2     2128.66     2058.37    263.26 o 
 -19   5   2     1132.30      801.55    153.53 o 
 -18   5   2      166.19      224.78     91.57 o 
 -17   5   2      192.71      179.48     46.36 o 
 -16   5   2       37.26      150.73     44.94 o 
 -15   5   2      476.77      547.98     81.48 o 
 -14   5   2     1027.17     1052.57    151.98 o 
 -13   5   2     2952.06     2867.36     75.83 o 
 -12   5   2     3233.70     3193.25    133.03 o 
 -11   5   2    11563.18    11998.87    201.40 o 
 -10   5   2     1768.11     1664.46     45.18 o 
  -9   5   2    21083.78    21365.64    261.43 o 
  -8   5   2     3238.40     3180.14     50.67 o 
  -7   5   2    20053.22    19519.14    149.13 o 
  -6   5   2     8977.13     8652.44    130.81 o 
  -5   5   2    23808.53    24419.52    214.36 o 
  -4   5   2     5331.60     5397.42     69.37 o 
  -3   5   2     5837.56     5696.58     53.88 o 
  -2   5   2     1110.61     1027.26     19.68 o 
  -1   5   2      396.88      399.19     26.86 o 
   0   5   2     3498.06     3405.24     35.22 o 
   1   5   2      308.22      251.32     20.61 o 
   2   5   2     2117.25     1822.24     36.21 o 
   3   5   2    21753.98    21855.25    149.01 o 
   4   5   2     3982.15     3571.41     55.17 o 
   5   5   2    31665.42    32454.10    308.00 o 
   6   5   2     1903.44     1750.56     87.96 o 
   7   5   2    15098.66    15215.00    273.66 o 
   8   5   2     2529.51     2347.42     61.56 o 
   9   5   2     5721.03     5440.23    140.64 o 
  10   5   2     1269.90     1140.30     94.28 o 
  11   5   2     8334.40     8711.03    211.76 o 
  12   5   2      718.09      653.47    113.50 o 
  13   5   2      106.88      159.82     39.51 o 
  14   5   2       32.15      123.99     35.37 o 
  15   5   2      204.44      151.54     58.22 o 
  16   5   2      304.41      255.24     66.88 o 
  17   5   2     1323.55     1106.44    176.22 o 
  18   5   2      486.58      573.17     90.58 o 
 -18   6   2      490.07      330.07     87.34 o 
 -17   6   2     6408.60     6671.01    419.36 o 
 -16   6   2      958.26      814.23     97.30 o 
 -15   6   2     8820.12     9133.15    248.82 o 
 -14   6   2      625.73      634.60     93.01 o 
 -13   6   2     7266.65     7148.81    194.44 o 
 -12   6   2     2258.10     2410.55    140.53 o 
 -11   6   2     3851.94     3476.41     86.05 o 
 -10   6   2     2959.40     3056.91     90.34 o 
  -9   6   2      764.47      806.72     58.36 o 
  -8   6   2       80.19       69.41     19.42 o 
  -7   6   2      931.42      894.06     48.70 o 
  -6   6   2     1495.11     1468.45     72.43 o 
  -5   6   2    16592.20    16834.84    198.33 o 
  -4   6   2      203.01      212.40     18.73 o 
  -3   6   2    22428.95    21721.97    165.91 o 
  -2   6   2     1923.64     1870.90     28.13 o 
  -1   6   2    35515.10    35832.02    248.42 o 
   0   6   2     5457.81     5449.17     73.26 o 
   1   6   2    22096.16    21217.22    175.21 o 
   2   6   2     2993.47     2964.94     38.69 o 
   3   6   2    11151.35    10792.17    112.35 o 
   4   6   2     1979.88     2085.72     41.89 o 
   5   6   2     3786.87     4101.01     73.02 o 
   6   6   2       28.95        6.59     14.32 o 
   7   6   2       71.60       87.83     25.31 o 
   8   6   2       96.28       97.72     18.17 o 
   9   6   2     1658.54     1602.16    105.09 o 
  10   6   2     1458.11     1551.43    140.80 o 
  11   6   2     5669.57     5674.56    157.01 o 
  12   6   2      363.77      418.95     52.61 o 
  13   6   2     7082.80     7258.64    356.07 o 
  14   6   2      932.03     1029.14    113.84 o 
  15   6   2     3966.48     4167.71    295.10 o 
  16   6   2      174.00      165.09     44.09 o 
  17   6   2     2185.61     1742.46    244.90 o 
 -18   7   2      421.31      372.83     89.39 o 
 -17   7   2       49.89      135.76     61.89 o 
 -16   7   2       72.52      157.52     55.65 o 
 -15   7   2      235.71      135.95     52.45 o 
 -14   7   2     2470.82     2462.80    191.56 o 
 -13   7   2     1347.77     1388.79    155.30 o 
 -12   7   2     7324.78     7374.85    321.65 o 
 -11   7   2     6862.58     6618.43    142.42 o 
 -10   7   2     8615.34     8852.52    223.17 o 
  -9   7   2     1083.52     1059.57     67.36 o 
  -8   7   2    19336.37    19655.70    322.79 o 
  -7   7   2     2597.55     2553.04     55.79 o 
  -6   7   2    22426.76    22942.48    226.91 o 
  -5   7   2     3844.78     3400.77     58.06 o 
  -4   7   2    16752.84    16996.73    181.27 o 
  -3   7   2     2036.49     1949.10     33.70 o 
  -2   7   2     3163.86     3141.74     44.44 o 
  -1   7   2      488.88      517.63     34.25 o 
   0   7   2      603.96      552.62     40.42 o 
   1   7   2     1574.13     1555.10     41.96 o 
   2   7   2     4125.09     4109.57     60.80 o 
   3   7   2     1757.71     1684.06     44.33 o 
   4   7   2    13391.69    13721.34    142.73 o 
   5   7   2     1291.11     1227.31     34.62 o 
   6   7   2    11671.75    11972.85    161.90 o 
   7   7   2     3203.18     3111.21     80.03 o 
   8   7   2     8601.36     9359.97    202.13 o 
   9   7   2     3838.70     3910.32    127.32 o 
  10   7   2     6531.88     6599.48    165.02 o 
  11   7   2      897.60      940.99    121.97 o 
  12   7   2      788.27      873.39    108.80 o 
  13   7   2       36.82       95.53     42.58 o 
  14   7   2        0.46      118.07     64.40 o 
  15   7   2        1.52      120.14     62.94 o 
  16   7   2      280.53      182.62     45.88 o 
 -17   8   2      906.07      647.10     93.08 o 
 -16   8   2     3769.56     3621.19    239.28 o 
 -15   8   2     1790.98     1492.12    169.77 o 
 -14   8   2     5270.16     5374.50    147.30 o 
 -13   8   2     1238.32     1281.33    124.40 o 
 -12   8   2     2608.61     2695.18    149.53 o 
 -11   8   2     2165.31     2446.03    163.38 o 
 -10   8   2      229.29      206.44     56.17 o 
  -9   8   2      141.23      139.88     37.32 o 
  -8   8   2      330.44      356.56     44.66 o 
  -7   8   2       76.82       92.89     21.81 o 
  -6   8   2     2113.67     2234.84     63.06 o 
  -5   8   2      212.95      202.22     20.74 o 
  -4   8   2    16041.14    16073.23    184.87 o 
  -3   8   2     2154.48     2064.33     33.04 o 
  -2   8   2    19427.96    19912.55    181.01 o 
  -1   8   2     4402.13     4188.17     80.18 o 
   0   8   2    14912.87    14455.18    147.49 o 
   1   8   2     1942.46     1904.45     78.00 o 
   2   8   2     9765.06     9806.50    136.70 o 
   3   8   2      378.41      384.35     36.11 o 
   4   8   2     4006.54     4015.58     82.70 o 
   5   8   2      210.89      171.54     24.46 o 
   6   8   2     1400.72     1286.70     50.90 o 
   7   8   2        3.83       22.55     24.70 o 
   8   8   2     1245.70     1360.69    153.82 o 
   9   8   2     1855.14     1989.38    180.49 o 
  10   8   2     3984.67     4172.75    181.76 o 
  11   8   2     1966.69     2049.29    206.31 o 
  12   8   2     4703.91     5484.33    267.19 o 
  13   8   2      729.23      841.12     94.82 o 
  14   8   2     3915.53     4092.82    161.21 o 
  15   8   2      591.97      466.55    102.29 o 
  16   8   2     2142.46     1853.57    205.10 o 
 -16   9   2       42.82      144.89     79.25 o 
 -15   9   2      191.14      214.34     59.04 o 
 -14   9   2      171.05      137.57     56.02 o 
 -13   9   2     1746.04     1753.55    194.67 o 
 -12   9   2      269.52      250.83    108.88 o 
 -11   9   2     3692.24     4044.43    234.53 o 
 -10   9   2     1188.58     1034.04    133.21 o 
  -9   9   2     7517.07     7822.72    193.09 o 
  -8   9   2     1104.39      994.47     85.64 o 
  -7   9   2     6011.92     6027.21    119.82 o 
  -6   9   2     1681.94     1691.55     68.57 o 
  -5   9   2     5569.23     5542.22     87.69 o 
  -4   9   2       17.90       28.53     14.25 o 
  -3   9   2     2689.48     2502.13     74.30 o 
  -2   9   2        1.19       37.77     14.77 o 
  -1   9   2        0.84       21.88     11.09 o 
   0   9   2       65.47       75.43     24.51 o 
   1   9   2     2354.15     2252.92     70.43 o 
   2   9   2      262.58      264.90     32.23 o 
   3   9   2     8347.84     8238.33    168.16 o 
   4   9   2      287.83      272.15     37.97 o 
   5   9   2     9385.77     9811.45    204.10 o 
   6   9   2     1177.10     1096.26     68.77 o 
   7   9   2     6767.62     7271.53    180.86 o 
   8   9   2      479.17      544.73     65.00 o 
   9   9   2     7880.47     8373.49    237.71 o 
  10   9   2      165.63      130.22     49.53 o 
  11   9   2     1682.88     1617.40    210.61 o 
  12   9   2      287.05      184.28     57.97 o 
  13   9   2      228.73      200.95     45.84 o 
  14   9   2       61.15      112.67     58.07 o 
  15   9   2      406.05      370.86     90.03 o 
 -15  10   2     2097.79     2003.10    312.66 o 
 -14  10   2      993.27     1456.28    188.60 o 
 -13  10   2     2041.89     1897.06    261.34 o 
 -12  10   2     1133.83     1223.35    174.48 o 
 -11  10   2     1419.61     1435.86    260.98 o 
 -10  10   2      387.65      548.83    113.08 o 
  -9  10   2      222.50      215.56     80.93 o 
  -8  10   2       28.41      126.38     31.05 o 
  -7  10   2     1044.41     1016.42    117.92 o 
  -6  10   2       43.94      128.27     36.86 o 
  -5  10   2     2368.01     2462.32     93.49 o 
  -4  10   2      255.00      189.22     36.83 o 
  -3  10   2     5256.98     5625.70    137.18 o 
  -2  10   2     2359.02     2374.29     87.77 o 
  -1  10   2     6070.12     6384.88    149.13 o 
   0  10   2     3888.33     3930.33    124.52 o 
   1  10   2    10532.53    11108.50    234.67 o 
   2  10   2      846.56      897.86     77.48 o 
   3  10   2      518.42      555.93     57.93 o 
   4  10   2     1550.54     1480.95     87.21 o 
   5  10   2      218.05      223.84     48.45 o 
   6  10   2       99.31      121.43     40.41 o 
   7  10   2       74.36       87.74     36.36 o 
   8  10   2      170.86      197.07     47.12 o 
   9  10   2     1497.07     1526.76    136.76 o 
  10  10   2      900.86      824.11    132.42 o 
  11  10   2     2278.14     2178.92    212.83 o 
  12  10   2     1063.36      935.19    114.41 o 
  13  10   2     2391.00     2813.74    247.22 o 
  14  10   2      399.72      440.42    147.17 o 
 -14  11   2      158.89      211.60     76.34 o 
 -13  11   2      157.50      159.83     67.92 o 
 -12  11   2     1818.06     1703.91    266.47 o 
 -11  11   2      235.81      404.84     84.98 o 
 -10  11   2     5001.94     5510.95    229.99 o 
  -9  11   2      418.37      484.90     97.05 o 
  -8  11   2     6678.49     6849.83    221.20 o 
  -7  11   2      346.13      264.47     80.04 o 
  -6  11   2     5541.15     5504.29    149.22 o 
  -5  11   2      113.59      122.81     32.79 o 
  -4  11   2     2145.95     2156.56    183.26 o 
  -3  11   2       36.96       59.27     21.60 o 
  -2  11   2      237.01      285.09     43.89 o 
  -1  11   2       12.73       60.45     23.08 o 
   0  11   2     1123.24     1009.87    108.19 o 
   1  11   2      284.98      208.20     43.45 o 
   2  11   2     1440.98     1541.70    112.77 o 
   3  11   2       67.10       71.65     29.31 o 
   4  11   2     9390.81     9878.09    372.14 o 
   5  11   2      197.50       84.94     38.76 o 
   6  11   2     7241.16     7768.23    321.07 o 
   7  11   2      142.15      120.70     41.85 o 
   8  11   2     4495.45     4441.20    199.53 o 
   9  11   2      125.86       76.89     54.58 o 
  10  11   2     1952.65     2323.75    144.02 o 
  11  11   2       33.03       45.21     99.08 o 
  12  11   2      590.47      495.06    175.98 o 
 -12  12   2      601.84      640.46    123.25 o 
 -11  12   2      765.14      807.86    135.05 o 
 -10  12   2      280.01      321.97     95.87 o 
  -9  12   2       87.68      148.05     51.87 o 
  -8  12   2       64.64      127.45     55.77 o 
  -7  12   2      299.73      420.78     72.14 o 
  -6  12   2      928.89      991.63    120.19 o 
  -5  12   2     1121.83     1251.36    174.79 o 
  -4  12   2     2781.44     3247.13    217.25 o 
  -3  12   2     2344.13     2137.84    190.87 o 
  -2  12   2     4645.65     4742.93    176.53 o 
  -1  12   2     1562.40     1556.28    145.34 o 
   0  12   2     4186.81     4241.63    146.77 o 
   1  12   2     4367.37     4785.96    163.17 o 
   2  12   2     2107.47     2246.37    124.30 o 
   3  12   2      946.25     1014.09    124.67 o 
   4  12   2     1118.51     1025.34    228.98 o 
   5  12   2       77.50      148.83     79.65 o 
   6  12   2       65.01      192.01     87.12 o 
   7  12   2       32.36      157.47     71.66 o 
   8  12   2       53.35        1.82     57.33 o 
   9  12   2      496.41      372.26     90.12 o 
  10  12   2      842.36      989.17    187.97 o 
  11  12   2      442.84      458.54    222.00 o 
 -10  13   2        2.19       88.75     46.83 o 
  -9  13   2     3822.27     3678.38    607.49 o 
  -8  13   2      148.60      191.01     69.07 o 
  -7  13   2     2951.27     2747.57    374.30 o 
  -6  13   2        6.00       78.09     58.78 o 
  -5  13   2     2139.56     2037.57    282.14 o 
  -4  13   2       13.55       72.16     38.13 o 
  -3  13   2      845.05      981.58    155.29 o 
  -2  13   2        1.70       35.62     26.27 o 
  -1  13   2       19.04       86.74     49.56 o 
   0  13   2       18.62       63.04     50.94 o 
   1  13   2      525.19      391.50     86.47 o 
   2  13   2       31.79       95.87     34.22 o 
   3  13   2     2004.26     1731.04    371.13 o 
   4  13   2       63.79      105.72     63.51 o 
   5  13   2     2926.52     3363.66    345.37 o 
   6  13   2        1.19       54.74     80.04 o 
   7  13   2     3094.82     3122.50    519.85 o 
   8  13   2      162.80      241.15     83.77 o 
   9  13   2     2202.14     2157.66    403.37 o 
  -7  14   2      210.29      140.93     57.74 o 
  -6  14   2       77.01      170.14     48.66 o 
  -5  14   2      500.58      566.15    101.18 o 
  -4  14   2      560.23      440.56    110.93 o 
  -3  14   2     1384.37     1171.30    168.26 o 
  -2  14   2     1282.00      928.46    233.21 o 
  -1  14   2     1318.09      968.38    239.76 o 
   0  14   2     1013.43      995.56    220.06 o 
   1  14   2      887.76      591.82    194.99 o 
   2  14   2      912.34      693.99    229.86 o 
   3  14   2      520.46      454.29    129.68 o 
   4  14   2      209.47      184.94     63.53 o 
   5  14   2      180.87      165.68     68.60 o 
   6  14   2        9.36       97.60     54.14 o 
  -1  15   2       59.03       59.65     59.34 o 
   0  15   2      304.92       94.26     81.30 o 
 -19   0   3     4111.95     3874.42    190.85 o 
 -17   0   3        8.93       47.39     62.69 o 
 -15   0   3       50.86       74.13     33.24 o 
 -13   0   3    16475.22    16933.16    383.51 o 
 -11   0   3     8750.32     8130.70    354.06 o 
  -9   0   3    15379.10    13205.16    180.32 o 
  -7   0   3    41479.26    43541.50    383.69 o 
  -5   0   3    37913.43    37463.73    220.33 o 
  -3   0   3    20585.54    20231.93    151.94 o 
  -1   0   3     3840.52     3862.57     53.26 o 
   1   0   3     4673.60     5038.02     67.50 o 
   3   0   3    47033.43    47049.93    413.70 o 
   5   0   3    65750.86    67266.98    580.92 o 
   7   0   3    41929.66    42918.99    467.14 o 
   9   0   3    26997.39    26816.65    376.48 o 
  11   0   3     4900.40     4678.71    146.91 o 
  13   0   3       11.33        0.46     66.37 o 
  15   0   3      762.46      888.44    162.03 o 
  17   0   3     2495.38     2269.20    419.09 o 
 -20   1   3     1443.82     1376.17    191.11 o 
 -19   1   3     1821.19     1532.56    227.03 o 
 -18   1   3     5827.18     5813.27    164.20 o 
 -17   1   3     5166.92     5085.04    142.39 o 
 -16   1   3    13759.88    13896.13    294.25 o 
 -15   1   3     3588.99     3672.62    124.34 o 
 -14   1   3     3622.25     3797.43     91.36 o 
 -13   1   3     6582.06     6391.91    114.21 o 
 -12   1   3     8425.09     8228.25    177.63 o 
 -11   1   3     2077.13     2099.61     45.28 o 
 -10   1   3      154.18      123.98     16.77 o 
  -9   1   3       15.67       61.03     24.34 o 
  -8   1   3      163.43      200.69     28.96 o 
  -7   1   3     7812.41     7746.91     72.38 o 
  -6   1   3      348.27      354.84     22.25 o 
  -5   1   3     3395.73     3198.00     36.24 o 
  -4   1   3     9670.94     9311.37     59.52 o 
  -3   1   3    33062.70    34254.54    156.20 o 
  -2   1   3    15495.92    15167.80     84.42 o 
  -1   1   3    64490.37    63139.74    536.67 o 
   0   1   3    65007.30    69975.34    492.68 o 
   1   1   3     2263.06     2337.57     32.30 o 
   2   1   3     1989.85     1986.79     29.85 o 
   3   1   3    11371.94    11677.69     76.55 o 
   4   1   3     6973.11     6694.39     64.67 o 
   5   1   3      903.03      966.87     24.97 o 
   6   1   3      923.54      977.59     34.51 o 
   7   1   3     2246.47     2229.55     52.68 o 
   8   1   3     2890.20     2779.48     54.26 o 
   9   1   3     8891.45     8497.09    121.32 o 
  10   1   3    12123.55    12132.19    173.33 o 
  11   1   3     7700.48     7451.43    132.35 o 
  12   1   3     5444.22     5588.53    103.27 o 
  13   1   3     7014.29     7112.22    147.16 o 
  14   1   3     6175.44     6502.26    180.68 o 
  15   1   3     5173.40     5173.31    133.89 o 
  16   1   3     2823.43     2856.37    279.25 o 
  17   1   3     1871.54     1681.63    195.93 o 
  18   1   3      899.96      715.84     97.70 o 
 -20   2   3     2004.69     1866.74    302.17 o 
 -19   2   3        7.37       83.59     42.92 o 
 -18   2   3      818.90      941.76    167.04 o 
 -17   2   3      115.95       88.93     35.58 o 
 -16   2   3        6.08       39.95     27.59 o 
 -15   2   3       48.56       80.23     20.91 o 
 -14   2   3     2422.12     2396.82     71.76 o 
 -13   2   3     3236.88     3048.89     80.48 o 
 -12   2   3    13732.86    13660.78    225.99 o 
 -11   2   3      192.60      189.16     31.30 o 
 -10   2   3    32486.07    33371.37    324.33 o 
  -9   2   3      200.07      191.86     38.16 o 
  -8   2   3    45570.25    46739.15    364.99 o 
  -7   2   3     4438.81     4490.94     52.05 o 
  -6   2   3    17043.76    16538.84    146.87 o 
  -5   2   3    13333.23    13394.48     80.52 o 
  -4   2   3     9417.33     9252.75     67.75 o 
  -3   2   3      189.69      287.10     20.00 o 
  -2   2   3     2971.93     2942.17     32.35 o 
  -1   2   3      142.90      164.49     14.13 o 
   0   2   3     1037.38     1048.21     26.34 o 
   1   2   3    45241.28    46801.99    238.29 o 
   2   2   3    82414.29    83685.43    337.51 o 
   3   2   3      985.00     1061.29     28.07 o 
   4   2   3    40137.74    40244.39    254.28 o 
   5   2   3      486.39      587.79     31.60 o 
   6   2   3    39178.66    38913.93    354.29 o 
   7   2   3     3007.71     3043.03     46.42 o 
   8   2   3    25007.99    25467.73    270.51 o 
   9   2   3      158.09      146.12     23.49 o 
  10   2   3    16602.58    17143.89    216.82 o 
  11   2   3       44.15       65.14     19.24 o 
  12   2   3     1988.88     1999.96     63.62 o 
  13   2   3      827.54      784.62     88.56 o 
  14   2   3      283.22      382.34     61.11 o 
  15   2   3       62.74      113.52     28.58 o 
  16   2   3     1269.76     1440.47    162.32 o 
  17   2   3       63.90       83.83     48.10 o 
  18   2   3     2718.12     2845.78    222.04 o 
 -20   3   3     1190.64      990.23    158.65 o 
 -19   3   3     2333.73     1926.32    213.94 o 
 -18   3   3     2565.21     2138.98    288.21 o 
 -17   3   3     4879.30     4967.62    237.38 o 
 -16   3   3     2535.69     2537.57     95.72 o 
 -15   3   3     7399.52     7339.95    126.14 o 
 -14   3   3     7322.29     7027.50    113.22 o 
 -13   3   3     5312.11     4961.96    115.25 o 
 -12   3   3     5903.59     5553.10     90.77 o 
 -11   3   3     4494.47     4362.26     92.49 o 
 -10   3   3      778.36      749.86     45.73 o 
  -9   3   3      161.47      163.30     22.56 o 
  -8   3   3     4593.88     4543.13     72.97 o 
  -7   3   3     3849.76     3482.58     82.72 o 
  -6   3   3     1204.44     1161.26     25.97 o 
  -5   3   3    26281.75    26584.71    242.39 o 
  -4   3   3    10035.17    10071.05     74.18 o 
  -3   3   3    36654.39    36662.51    149.85 o 
  -2   3   3     6434.62     6584.29     64.76 o 
  -1   3   3    73011.02    72624.84    593.00 o 
   0   3   3    18332.61    18148.79    101.88 o 
   1   3   3    31777.45    32320.44    150.13 o 
   2   3   3     8340.83     8203.46     48.81 o 
   3   3   3    35136.37    36574.34    210.60 o 
   4   3   3      655.01      887.72     48.66 o 
   5   3   3      531.75      653.39     71.72 o 
   6   3   3       49.71       61.90     20.11 o 
   7   3   3      597.31      674.56     69.23 o 
   8   3   3     4856.57     4974.46    130.14 o 
   9   3   3     3809.54     3813.76    134.08 o 
  10   3   3     1093.43     1154.81    108.76 o 
  11   3   3     4328.47     3981.64    162.76 o 
  12   3   3     3029.28     3096.69    132.99 o 
  13   3   3    12907.95    13410.42    459.88 o 
  14   3   3     4706.64     4520.67    231.46 o 
  15   3   3     6272.86     6262.22    216.03 o 
  16   3   3     1011.95      904.24    110.24 o 
  17   3   3     1223.32     1001.21    168.06 o 
  18   3   3      844.31      594.43    146.01 o 
 -20   4   3       52.33       61.05     38.81 o 
 -19   4   3      641.54      648.40     93.57 o 
 -18   4   3        9.11      143.45     64.17 o 
 -17   4   3      182.24      122.00     46.42 o 
 -16   4   3       30.78      105.58     47.73 o 
 -15   4   3      435.50      367.51     79.16 o 
 -14   4   3      126.35      122.27     26.01 o 
 -13   4   3    12028.35    11923.65    251.06 o 
 -12   4   3      540.45      601.36     44.72 o 
 -11   4   3    22954.04    23140.08    277.34 o 
 -10   4   3     3834.37     3843.56     73.09 o 
  -9   4   3    22784.06    22321.45    265.06 o 
  -8   4   3     3965.67     4088.12     71.73 o 
  -7   4   3    36036.91    38129.14    355.93 o 
  -6   4   3     2610.35     2536.01     55.86 o 
  -5   4   3    11651.04    11103.96    120.77 o 
  -4   4   3      818.50      813.98     24.80 o 
  -3   4   3     5411.23     5717.07     51.81 o 
  -2   4   3      468.40      563.44     29.36 o 
  -1   4   3      889.73      890.91     27.16 o 
   0   4   3     1128.89     1135.13     21.56 o 
   1   4   3    21679.79    21650.13    131.13 o 
   2   4   3     2678.86     2458.33     47.63 o 
   3   4   3    34962.14    36097.72    232.12 o 
   4   4   3     1548.33     1336.10     37.32 o 
   5   4   3    36359.22    35940.89    331.08 o 
   6   4   3     2512.16     2306.16     76.94 o 
   7   4   3    17106.23    16316.26    315.12 o 
   8   4   3     1869.35     1931.93     65.38 o 
   9   4   3     8972.64     9432.06    194.96 o 
  10   4   3     3381.09     3365.28    123.72 o 
  11   4   3     3459.29     3368.49    105.90 o 
  12   4   3       75.66       98.83     31.37 o 
  13   4   3      563.79      681.75     84.47 o 
  14   4   3      397.10      352.35     61.45 o 
  15   4   3      434.34      378.66     75.68 o 
  16   4   3       63.53      116.12     54.99 o 
  17   4   3     2268.59     1650.81    253.45 o 
  18   4   3      135.25      125.99     45.88 o 
 -19   5   3     1372.27     1133.49    148.62 o 
 -18   5   3     3138.74     3052.19    209.84 o 
 -17   5   3     1149.71     1305.99    132.59 o 
 -16   5   3     5996.17     6360.63    144.30 o 
 -15   5   3     2246.52     2499.18    221.43 o 
 -14   5   3     6234.62     6523.48    290.87 o 
 -13   5   3      906.02     1000.37     91.26 o 
 -12   5   3     4824.80     4675.61    113.26 o 
 -11   5   3       26.61       34.80     14.15 o 
 -10   5   3      257.36      298.39     35.93 o 
  -9   5   3      166.29      195.87     36.70 o 
  -8   5   3     2474.38     2611.03     62.12 o 
  -7   5   3     2914.67     2830.83     64.96 o 
  -6   5   3    22615.80    23369.66    244.15 o 
  -5   5   3     6501.13     6292.30     99.44 o 
  -4   5   3    22145.65    21391.00    166.06 o 
  -3   5   3    10907.17    10701.28    100.08 o 
  -2   5   3    30082.83    29311.44    201.20 o 
  -1   5   3     8093.36     7942.32     81.19 o 
   0   5   3    22152.87    21302.51    124.92 o 
   1   5   3     4151.50     3710.11     56.09 o 
   2   5   3    21811.69    22229.21    165.56 o 
   3   5   3      165.90      182.50     18.46 o 
   4   5   3     2930.43     2676.74     54.04 o 
   5   5   3     2588.07     2704.55     75.74 o 
   6   5   3       46.14       36.26     22.82 o 
   7   5   3     1070.64     1046.23     64.35 o 
   8   5   3     2402.49     2308.94     70.30 o 
   9   5   3     2851.85     2823.62    109.89 o 
  10   5   3     3604.31     3830.21    116.08 o 
  11   5   3      807.21      975.47     74.73 o 
  12   5   3     8661.91     8934.23    233.73 o 
  13   5   3     1826.59     1747.31    205.16 o 
  14   5   3     4314.32     4368.76    234.80 o 
  15   5   3     1152.86     1034.23    131.18 o 
  16   5   3     2732.01     2651.15    240.96 o 
  17   5   3      586.11      509.08     90.29 o 
 -19   6   3       34.46      105.90     44.78 o 
 -18   6   3      522.86      518.61     70.97 o 
 -17   6   3      257.77      251.07     73.86 o 
 -16   6   3       89.33       69.81     47.72 o 
 -15   6   3      103.71       72.48     36.01 o 
 -14   6   3     3951.40     3653.27    173.63 o 
 -13   6   3     1792.63     1636.84    205.26 o 
 -12   6   3    13050.06    13370.34    282.42 o 
 -11   6   3      645.79      637.68     76.84 o 
 -10   6   3    11206.14    11542.55    209.28 o 
  -9   6   3     3987.54     3917.12    102.91 o 
  -8   6   3    14700.05    15133.39    216.63 o 
  -7   6   3     2926.40     2683.50     58.66 o 
  -6   6   3    29813.31    31406.18    332.53 o 
  -5   6   3     1446.22     1358.59     36.37 o 
  -4   6   3     2542.30     2195.44     36.19 o 
  -3   6   3      778.03      693.66     26.73 o 
  -2   6   3      678.35      638.90     49.86 o 
  -1   6   3      237.87      253.54     31.23 o 
   0   6   3    13517.53    14301.88    119.18 o 
   1   6   3      285.72      419.07     27.92 o 
   2   6   3    13780.83    13364.11    131.99 o 
   3   6   3     2418.87     2417.11     38.29 o 
   4   6   3    23028.41    22731.55    220.68 o 
   5   6   3     2220.54     2254.65     46.53 o 
   6   6   3    20048.77    20732.04    262.00 o 
   7   6   3      294.64      256.97     37.74 o 
   8   6   3     9461.80     9287.36    209.12 o 
   9   6   3      166.81      156.29     32.79 o 
  10   6   3     3454.27     3598.62    154.76 o 
  11   6   3      170.27      153.76     41.80 o 
  12   6   3      652.10      580.34     73.18 o 
  13   6   3        5.89       37.06     35.09 o 
  14   6   3       16.25       27.36     52.80 o 
  15   6   3      137.33      189.56     48.98 o 
  16   6   3      951.43      813.39    147.01 o 
  17   6   3      391.26      294.07     77.67 o 
 -18   7   3      801.97      576.19    125.27 o 
 -17   7   3     5357.59     5832.76    184.78 o 
 -16   7   3      611.29      619.35     80.81 o 
 -15   7   3     8191.21     8469.69    314.10 o 
 -14   7   3      876.47      863.34    111.92 o 
 -13   7   3     6731.75     7476.92    230.10 o 
 -12   7   3      345.30      322.51     62.18 o 
 -11   7   3     4128.45     4027.57     96.96 o 
 -10   7   3       23.29       57.42     17.91 o 
  -9   7   3       52.46       55.69     16.85 o 
  -8   7   3       40.94       49.72     18.38 o 
  -7   7   3     2645.03     2555.89     70.23 o 
  -6   7   3      380.20      356.01     34.94 o 
  -5   7   3     7091.49     7043.81    124.80 o 
  -4   7   3     4370.67     4267.15     79.00 o 
  -3   7   3    39232.31    40953.21    462.45 o 
  -2   7   3     5418.65     5303.28    104.98 o 
  -1   7   3    20758.26    20964.44    254.80 o 
   0   7   3     1070.94     1029.34     48.99 o 
   1   7   3    11104.49    10441.64    121.71 o 
   2   7   3     2791.89     2724.28     53.44 o 
   3   7   3     5040.28     4723.34     81.20 o 
   4   7   3       98.33       77.84     14.27 o 
   5   7   3     1217.81     1199.14     48.15 o 
   6   7   3       43.12       82.57     33.03 o 
   7   7   3     2537.20     2478.27    113.64 o 
   8   7   3      631.11      610.76     63.96 o 
   9   7   3     4315.69     4472.95    143.95 o 
  10   7   3       39.11       62.98     40.44 o 
  11   7   3     5252.29     5432.57    193.99 o 
  12   7   3     1453.01     1490.21    134.74 o 
  13   7   3     5061.02     5482.89    229.72 o 
  14   7   3      691.17      564.46     91.85 o 
  15   7   3     2862.10     2856.68    311.77 o 
  16   7   3      451.23      465.61     86.33 o 
 -17   8   3        1.53      136.37     43.66 o 
 -16   8   3        9.95       78.96     53.19 o 
 -15   8   3      713.52      648.06    105.64 o 
 -14   8   3      738.61      910.60    124.98 o 
 -13   8   3     2937.91     3055.40    167.63 o 
 -12   8   3      601.03      675.74     82.40 o 
 -11   8   3    13435.12    13809.45    486.46 o 
 -10   8   3     2493.44     2403.69     63.59 o 
  -9   8   3     8137.11     8485.29    161.94 o 
  -8   8   3     5689.23     5559.63    103.80 o 
  -7   8   3    12171.90    12409.53    247.80 o 
  -6   8   3     4851.62     4606.21     86.46 o 
  -5   8   3     9167.46     9168.20    125.11 o 
  -4   8   3     2961.95     2897.61     76.05 o 
  -3   8   3     4662.95     4421.17    119.56 o 
  -2   8   3       13.10       49.79     18.40 o 
  -1   8   3     1473.24     1507.56    102.22 o 
   0   8   3      677.60      637.04     65.53 o 
   1   8   3     2528.57     2421.01     52.54 o 
   2   8   3     1600.54     1562.09     66.94 o 
   3   8   3     9168.69     9057.84    166.14 o 
   4   8   3     2333.31     2193.74     65.59 o 
   5   8   3    10835.25    10357.44    173.17 o 
   6   8   3     1275.45     1380.08     51.60 o 
   7   8   3     3361.26     3671.03    113.27 o 
   8   8   3      398.36      509.13     63.21 o 
   9   8   3     6692.44     6943.71    206.70 o 
  10   8   3      405.57      406.26     85.29 o 
  11   8   3     1328.85     1263.08    153.95 o 
  12   8   3        1.04      153.26     52.80 o 
  13   8   3       66.29       85.96     55.22 o 
  14   8   3      200.93      112.26     60.93 o 
  15   8   3      137.35      249.05     62.22 o 
 -16   9   3     3023.72     2513.85    435.60 o 
 -15   9   3      302.57      208.28     54.59 o 
 -14   9   3     3648.10     4114.53    623.90 o 
 -13   9   3       71.29       82.21     52.36 o 
 -12   9   3     2149.17     2112.38    156.75 o 
 -11   9   3        0.95       96.23     39.97 o 
 -10   9   3      784.49      761.72     94.65 o 
  -9   9   3      806.61      789.32     65.59 o 
  -8   9   3     3264.09     3160.65     81.72 o 
  -7   9   3       80.81       94.71     30.80 o 
  -6   9   3     2846.39     2817.22     62.30 o 
  -5   9   3      126.85      113.21     19.81 o 
  -4   9   3    19728.00    20855.54    362.02 o 
  -3   9   3     1059.41     1150.39     92.91 o 
  -2   9   3    21447.70    22466.76    581.30 o 
  -1   9   3      955.90      937.68     86.38 o 
   0   9   3    13351.30    13247.81    176.84 o 
   1   9   3     5087.24     4833.81     91.09 o 
   2   9   3     5151.38     4890.03     98.68 o 
   3   9   3      468.24      434.51     52.41 o 
   4   9   3     1456.51     1342.50     73.30 o 
   5   9   3      332.33      303.70     31.61 o 
   6   9   3      223.33      151.61     44.89 o 
   7   9   3      113.29      128.41     37.00 o 
   8   9   3     1687.82     1875.48    150.98 o 
   9   9   3        3.12      108.34     36.81 o 
  10   9   3     3240.67     3078.70    150.25 o 
  11   9   3      153.38      197.65     40.22 o 
  12   9   3     3372.43     3826.87    238.50 o 
  13   9   3      373.22      208.61     80.20 o 
  14   9   3     2755.33     2752.76    244.01 o 
 -15  10   3       54.29      160.18     63.21 o 
 -14  10   3      765.91      840.95    182.12 o 
 -13  10   3      438.88      355.77    120.30 o 
 -12  10   3     3641.71     3827.35    178.37 o 
 -11  10   3     1450.26     1545.78    245.16 o 
 -10  10   3     5701.69     6010.54    240.45 o 
  -9  10   3     2228.76     2525.30    252.01 o 
  -8  10   3     5903.95     6183.72    151.04 o 
  -7  10   3     3230.73     3278.22    106.98 o 
  -6  10   3     4757.71     4926.03    126.04 o 
  -5  10   3     1363.23     1439.62    110.62 o 
  -4  10   3     1880.86     1662.49     72.54 o 
  -3  10   3        9.26       79.75     21.24 o 
  -2  10   3      293.61      274.67     37.89 o 
  -1  10   3      344.32      435.41     51.98 o 
   0  10   3      134.59      143.55     26.12 o 
   1  10   3     4804.91     4498.43    100.40 o 
   2  10   3     1688.80     1794.71     80.80 o 
   3  10   3     1166.81     1112.09     73.48 o 
   4  10   3     7861.98     7918.98    207.75 o 
   5  10   3     2333.00     2347.64    136.68 o 
   6  10   3     5762.59     5996.23    192.51 o 
   7  10   3     1082.12     1123.97    112.82 o 
   8  10   3     5289.03     5219.86    195.02 o 
   9  10   3     1279.19     1253.27    149.11 o 
  10  10   3     1654.85     1633.94    194.52 o 
  11  10   3       38.62       88.53     40.57 o 
  12  10   3      603.82      610.09    104.58 o 
  13  10   3        0.50       78.43     42.42 o 
 -14  11   3       25.15      127.09     63.32 o 
 -13  11   3     2169.51     1877.23    332.00 o 
 -12  11   3       48.43       70.95     40.41 o 
 -11  11   3      851.74      867.45    160.40 o 
 -10  11   3       10.83      111.53     45.27 o 
  -9  11   3       31.43      120.31     52.06 o 
  -8  11   3       75.72      135.65     56.66 o 
  -7  11   3     1288.44     1432.89    161.04 o 
  -6  11   3      140.95      114.20     93.76 o 
  -5  11   3     1747.74     1816.16    159.60 o 
  -4  11   3      199.81      196.44     49.36 o 
  -3  11   3     7512.67     7835.85    198.11 o 
  -2  11   3      251.61      286.64     44.48 o 
  -1  11   3    10103.25    10109.49    299.59 o 
   0  11   3      786.80      831.71     95.94 o 
   1  11   3     4641.39     4941.47    176.38 o 
   2  11   3      467.68      438.71     65.45 o 
   3  11   3     3243.94     3062.45    116.63 o 
   4  11   3     1619.92     1581.53    153.03 o 
   5  11   3      404.92      487.75     86.81 o 
   6  11   3        6.77      106.35     42.69 o 
   7  11   3      469.21      283.33     95.95 o 
   8  11   3       14.77       -2.64     59.48 o 
   9  11   3     1669.66     1779.24    329.95 o 
  10  11   3        6.87       52.41     70.69 o 
  11  11   3     2269.41     1910.40    280.03 o 
  12  11   3       53.39       53.73     66.06 o 
 -12  12   3      631.94      661.83    155.21 o 
 -11  12   3     1974.46     1922.83    286.10 o 
 -10  12   3     1435.11     1300.87    198.47 o 
  -9  12   3     3235.93     3331.74    245.88 o 
  -8  12   3     1283.85      986.37    163.13 o 
  -7  12   3     2137.62     1971.20    268.60 o 
  -6  12   3     1300.02     1262.64    136.44 o 
  -5  12   3     2000.05     1872.19    200.64 o 
  -4  12   3      640.66      740.71     82.67 o 
  -3  12   3     1058.85     1046.81    136.30 o 
  -2  12   3       11.75       39.29     40.12 o 
  -1  12   3       58.45       83.39     37.25 o 
   0  12   3      151.31      263.02     46.33 o 
   1  12   3      134.12      166.41     33.61 o 
   2  12   3     1247.78     1502.93    234.09 o 
   3  12   3     1393.61     1499.63    233.72 o 
   4  12   3     2235.60     1716.87    351.64 o 
   5  12   3     3490.68     3276.16    264.47 o 
   6  12   3     1627.40     1538.31    292.84 o 
   7  12   3     1969.89     1900.18    423.96 o 
   8  12   3     1243.78     1358.90    197.60 o 
   9  12   3     1571.33     1375.42    323.71 o 
  10  12   3      203.32      181.16     87.16 o 
 -10  13   3      101.24      229.13    159.16 o 
  -9  13   3       20.40      137.69     60.35 o 
  -8  13   3       90.07      115.21    131.33 o 
  -7  13   3       94.10      104.46     40.39 o 
  -6  13   3      697.21      777.11    179.70 o 
  -5  13   3        1.85       58.48     48.26 o 
  -4  13   3     1897.58     2050.51    224.88 o 
  -3  13   3        9.44       16.59     84.20 o 
  -2  13   3     3879.20     4033.74    174.43 o 
  -1  13   3      126.44      109.15     58.66 o 
   0  13   3     4146.19     4244.06    213.99 o 
   1  13   3        8.47       89.65     53.73 o 
   2  13   3     1965.81     1737.28    336.85 o 
   3  13   3       13.71       95.65     43.71 o 
   4  13   3      633.36      686.37    266.93 o 
   5  13   3       17.43       68.53     87.50 o 
   6  13   3       15.64      116.59     54.85 o 
   7  13   3      156.54      195.36     91.11 o 
   8  13   3      900.79      655.88    203.68 o 
  -8  14   3      953.19      722.93    282.78 o 
  -7  14   3      962.17      828.67    221.92 o 
  -6  14   3      536.08      452.87     96.52 o 
  -5  14   3      549.27      486.71    172.12 o 
  -4  14   3      377.40      361.68     60.44 o 
  -3  14   3      105.93      115.59     37.93 o 
  -2  14   3        7.38       96.81     50.99 o 
  -1  14   3      148.47      160.35     63.47 o 
   0  14   3      109.57      159.58     91.23 o 
   1  14   3      110.23      158.75    104.73 o 
   2  14   3      884.84      883.33    210.02 o 
   3  14   3      811.29      586.45    157.00 o 
   4  14   3      532.68      347.13    265.82 o 
   5  14   3     1111.71     1170.16    262.36 o 
 -20   0   4     4605.08     4311.61    257.59 o 
 -18   0   4    12201.91    12695.87    253.62 o 
 -16   0   4    13769.68    13953.67    414.03 o 
 -14   0   4    15192.36    15973.11    355.48 o 
 -12   0   4     3891.35     3844.01    136.68 o 
 -10   0   4      103.82      190.25     31.85 o 
  -8   0   4     3610.65     3564.52     62.97 o 
  -6   0   4    25981.01    25422.30    127.42 o 
  -4   0   4    85134.77    85616.39    769.28 o 
  -2   0   4    49758.98    49936.73    439.18 o 
   0   0   4    51880.34    50396.25    419.44 o 
   2   0   4    40255.57    39854.06    235.18 o 
   4   0   4     5451.83     5239.50     94.02 o 
   6   0   4     1354.03     1375.63     84.07 o 
   8   0   4     3339.83     3059.43    119.28 o 
  10   0   4    24511.04    24573.60    381.23 o 
  12   0   4     9998.49    10071.67    330.10 o 
  14   0   4     9758.37    10198.27    311.24 o 
  16   0   4     4888.61     5241.64    440.48 o 
  18   0   4     1186.93      822.66    185.59 o 
 -21   1   4     1174.08      955.90    149.65 o 
 -20   1   4      762.26      790.53    124.59 o 
 -19   1   4     1308.69     1272.05    166.35 o 
 -18   1   4      367.95      366.68     68.00 o 
 -17   1   4        3.95       75.43     26.64 o 
 -16   1   4      991.21      991.58     93.61 o 
 -15   1   4     1850.37     1760.76    109.12 o 
 -14   1   4     1873.35     1717.59     66.25 o 
 -13   1   4     7182.06     6973.21    141.71 o 
 -12   1   4    11475.82    10962.00    170.50 o 
 -11   1   4     7597.81     7176.44    104.27 o 
 -10   1   4     9298.46     9051.70     97.36 o 
  -9   1   4    24383.49    24212.83    199.28 o 
  -8   1   4    38416.93    39654.47    281.57 o 
  -7   1   4    10014.11     9415.70     93.39 o 
  -6   1   4    10908.48    10654.12     72.77 o 
  -5   1   4     8111.39     8096.48     56.30 o 
  -4   1   4      446.08      523.01     26.61 o 
  -3   1   4    14624.84    14736.14     84.38 o 
  -2   1   4    59097.25    60647.57    280.05 o 
  -1   1   4     1009.02     1052.08     24.90 o 
   0   1   4       99.08      151.51     16.12 o 
   1   1   4     2935.33     2777.88     36.95 o 
   2   1   4     1467.07     1447.24     29.77 o 
   3   1   4    10374.11     9883.38     78.57 o 
   4   1   4    11608.41    11897.50    116.16 o 
   5   1   4    21328.89    20685.25    191.51 o 
   6   1   4     9101.04     8565.88    117.02 o 
   7   1   4    26721.67    26642.67    340.92 o 
   8   1   4     9558.20     9596.89    137.55 o 
   9   1   4     6759.90     6773.13    121.12 o 
  10   1   4     2340.41     2434.55     74.07 o 
  11   1   4      897.20      935.55     80.73 o 
  12   1   4      526.93      577.31     54.68 o 
  13   1   4      444.44      386.12     48.83 o 
  14   1   4      150.85      152.62     42.84 o 
  15   1   4      558.25      536.37     68.39 o 
  16   1   4     1180.06     1063.86    154.60 o 
  17   1   4     1840.19     1504.54    218.79 o 
  18   1   4      736.49      621.95    126.79 o 
 -20   2   4       36.66       74.24     76.51 o 
 -19   2   4     6594.50     6936.89    189.22 o 
 -18   2   4      183.56      165.56     51.12 o 
 -17   2   4    12171.88    12953.08    347.44 o 
 -16   2   4      468.66      458.05     43.22 o 
 -15   2   4    11370.60    11795.20    265.41 o 
 -14   2   4     1107.93     1157.68     99.65 o 
 -13   2   4     7891.09     8091.20    208.95 o 
 -12   2   4      421.45      546.84     45.06 o 
 -11   2   4     3376.70     3416.38     68.18 o 
 -10   2   4     2844.51     2867.94     59.72 o 
  -9   2   4       35.19       40.87     13.17 o 
  -8   2   4     5307.00     5530.23     82.39 o 
  -7   2   4     6963.02     6311.33     80.95 o 
  -6   2   4      420.60      388.84     21.21 o 
  -5   2   4    22568.75    23208.49    130.41 o 
  -3   2   4    30047.24    28592.71    133.34 o 
  -1   2   4    33911.91    32993.00    182.75 o 
   0   2   4    25679.39    25620.33    184.62 o 
   1   2   4    62605.93    64154.86    446.15 o 
   2   2   4     1175.53     1333.77     32.02 o 
   3   2   4     6372.36     6413.66     61.84 o 
   4   2   4      887.79      918.69     40.09 o 
   5   2   4     3321.10     3542.96     94.76 o 
   6   2   4     1442.49     1526.88     37.93 o 
   7   2   4     4944.99     4723.23     86.30 o 
   8   2   4       61.69       64.98     18.49 o 
   9   2   4    16271.09    16458.27    222.25 o 
  10   2   4      251.82      257.28     28.84 o 
  11   2   4    10007.20    10045.77    188.96 o 
  12   2   4      634.39      561.88     56.28 o 
  13   2   4    15277.82    16104.85    373.66 o 
  14   2   4       54.13       21.63     31.89 o 
  15   2   4     5105.99     5127.97    169.54 o 
  16   2   4       12.04       62.22     47.56 o 
  17   2   4     2631.66     2421.54    272.38 o 
  18   2   4      228.64      220.93     72.36 o 
 -20   3   4      815.44      795.45    149.66 o 
 -19   3   4      408.84      361.30     82.90 o 
 -18   3   4      178.29      171.31     43.32 o 
 -17   3   4        3.78       78.01     32.93 o 
 -16   3   4      108.63       91.50     31.02 o 
 -15   3   4      849.22      775.12     77.31 o 
 -14   3   4     7500.55     7257.92    113.23 o 
 -13   3   4     1105.29     1159.87     97.18 o 
 -12   3   4     9109.95     8968.50    151.70 o 
 -11   3   4     9354.04     8933.22    128.60 o 
 -10   3   4    19327.45    18972.54    255.48 o 
  -9   3   4     7313.72     7051.67     99.54 o 
  -8   3   4    24045.64    23994.92    211.97 o 
  -7   3   4    18834.83    19622.15    156.43 o 
  -6   3   4     9813.29     9917.21    108.91 o 
  -5   3   4      320.01      315.32     21.69 o 
  -4   3   4     3052.28     2990.52     40.94 o 
  -3   3   4      662.21      703.22     27.65 o 
  -2   3   4      583.54      664.71     29.27 o 
  -1   3   4      255.60      283.52     19.07 o 
   0   3   4       99.14      162.31     16.30 o 
   1   3   4    25534.72    25882.38    109.97 o 
   2   3   4    21429.58    21230.94    158.96 o 
   3   3   4    19744.13    19153.33    181.89 o 
   4   3   4    37077.06    37738.27    294.90 o 
   5   3   4    12456.28    12490.73    176.50 o 
   6   3   4    28871.19    29601.36    350.27 o 
   7   3   4     7979.25     7796.49    196.82 o 
   8   3   4    12225.24    11945.32    198.16 o 
   9   3   4     7670.10     7768.65    165.85 o 
  10   3   4     8449.85     8316.43    178.89 o 
  11   3   4      450.28      501.91     49.22 o 
  12   3   4       43.96       75.30     28.47 o 
  13   3   4      391.71      382.84     38.55 o 
  14   3   4      416.74      452.55     58.34 o 
  15   3   4      494.68      378.87     64.68 o 
  16   3   4     1790.38     1496.88    240.12 o 
  17   3   4      476.96      472.75    117.68 o 
 -20   4   4     3269.78     3034.62    291.83 o 
 -19   4   4      127.43      128.39     41.91 o 
 -18   4   4     3741.45     3975.22    196.01 o 
 -17   4   4      639.37      677.13     87.32 o 
 -16   4   4     7267.21     7429.21    223.21 o 
 -15   4   4      388.91      438.86     45.89 o 
 -14   4   4    10716.32    10391.10    243.26 o 
 -13   4   4       16.84       37.00     21.80 o 
 -12   4   4     5867.26     5675.37     96.41 o 
 -11   4   4      439.00      463.54     38.44 o 
 -10   4   4      112.92      102.38     16.98 o 
  -9   4   4     1214.09     1067.45     48.25 o 
  -8   4   4     3734.55     3561.00    100.42 o 
  -7   4   4      379.54      359.85     38.25 o 
  -6   4   4    24454.39    24917.61    338.66 o 
  -5   4   4      296.28      337.62     22.41 o 
  -4   4   4    35046.10    35679.93    225.15 o 
  -3   4   4     1678.69     1345.70     28.71 o 
  -2   4   4    28231.48    27528.97    181.06 o 
  -1   4   4     5349.89     5323.45     48.53 o 
   0   4   4    31053.32    31048.70    196.86 o 
   1   4   4    11441.94    12063.16    109.14 o 
   2   4   4    33360.55    34273.82    222.18 o 
   3   4   4    14613.46    16236.65    134.47 o 
   4   4   4      487.69      511.24     33.29 o 
   5   4   4     1646.34     1626.96     56.46 o 
   6   4   4       70.36       88.03     25.64 o 
   7   4   4       34.93       57.37     22.56 o 
   8   4   4     5780.29     6070.38    153.12 o 
   9   4   4       58.98      133.58     31.74 o 
  10   4   4     8536.18     8922.09    241.00 o 
  11   4   4      211.51      261.12     43.35 o 
  12   4   4    12576.32    12882.27    345.10 o 
  13   4   4      725.15      850.41     92.92 o 
  14   4   4     8351.85     9069.15    205.50 o 
  15   4   4       92.88      114.46     45.71 o 
  16   4   4     2751.27     2838.45    175.88 o 
  17   4   4        2.40       29.78     47.15 o 
 -20   5   4      619.62      595.13    128.43 o 
 -19   5   4      800.09      707.92    110.19 o 
 -18   5   4       73.62       83.09     33.27 o 
 -17   5   4        0.47       63.08     55.93 o 
 -16   5   4       29.34      115.45     44.83 o 
 -15   5   4      664.13      697.47     88.43 o 
 -14   5   4      609.89      529.50     76.65 o 
 -13   5   4    10960.33    11214.29    306.48 o 
 -12   5   4     4845.22     4690.35    148.99 o 
 -11   5   4    19891.00    20407.01    310.34 o 
 -10   5   4     7375.44     7051.61    119.08 o 
  -9   5   4    17172.44    17773.83    190.98 o 
  -8   5   4    10601.46    10733.78    143.92 o 
  -7   5   4    27329.38    28627.23    507.20 o 
  -6   5   4    15162.25    15439.02    155.98 o 
  -5   5   4    10380.84    10077.89    111.22 o 
  -4   5   4     9701.49    10524.43    108.24 o 
  -3   5   4     2108.80     2039.31     53.30 o 
  -2   5   4      801.19      852.37     56.85 o 
  -1   5   4      170.29      156.64     25.72 o 
   0   5   4     2906.22     2965.44     39.83 o 
   1   5   4    10710.11    10622.07     97.32 o 
   2   5   4     1331.01     1216.14     36.86 o 
   3   5   4    25766.94    26294.29    208.22 o 
   4   5   4     4259.95     4269.11    110.24 o 
   5   5   4    22860.82    23295.40    296.77 o 
   6   5   4     6543.25     6283.42    189.85 o 
   7   5   4    11045.96    10798.04    179.96 o 
   8   5   4     2633.34     2529.70     80.97 o 
   9   5   4     4646.63     4832.82    137.70 o 
  10   5   4      389.69      423.74     51.15 o 
  11   5   4     3330.52     3306.37    148.76 o 
  12   5   4      651.65      759.04     76.33 o 
  13   5   4      286.94      290.28    108.60 o 
  14   5   4       62.67      138.56     48.22 o 
  15   5   4      467.75      403.63     86.45 o 
  16   5   4      360.69      258.48     56.82 o 
  17   5   4     1652.36     1303.12    196.67 o 
 -19   6   4     3122.09     3158.87    235.63 o 
 -18   6   4      422.80      409.96     78.19 o 
 -17   6   4     5418.49     5911.99    175.97 o 
 -16   6   4     1104.06     1238.70    140.95 o 
 -15   6   4     7309.27     7670.48    230.77 o 
 -14   6   4     1892.87     1831.50    110.20 o 
 -13   6   4     6949.33     7364.88    241.09 o 
 -12   6   4     1047.07     1082.18    102.40 o 
 -11   6   4     5415.13     5484.06    118.71 o 
 -10   6   4      111.80      126.07     25.78 o 
  -9   6   4       26.27       53.28     22.68 o 
  -8   6   4      667.37      648.57     48.24 o 
  -7   6   4     5844.55     5443.48    106.45 o 
  -6   6   4     2139.57     2118.61     72.00 o 
  -5   6   4    28272.50    29012.92    277.56 o 
  -4   6   4     4195.85     3917.82     71.66 o 
  -3   6   4    20944.94    20099.70    240.29 o 
  -2   6   4     5411.01     5366.73    101.28 o 
  -1   6   4    31343.98    31521.18    292.99 o 
   0   6   4     4301.46     4078.11     65.46 o 
   1   6   4    15819.38    15650.73    160.42 o 
   2   6   4      592.44      607.91     35.71 o 
   3   6   4    10085.02    10370.42    117.35 o 
   4   6   4      411.23      358.26     30.74 o 
   5   6   4      933.39      836.57     23.58 o 
   6   6   4      342.90      286.72     38.43 o 
   7   6   4      650.71      623.71     74.41 o 
   8   6   4      395.28      485.53     64.19 o 
   9   6   4     4133.23     4200.39    146.25 o 
  10   6   4     1291.84     1479.05    122.43 o 
  11   6   4     8733.39     8610.30    329.50 o 
  12   6   4      836.08      991.37     96.14 o 
  13   6   4     4538.47     4635.16    223.95 o 
  14   6   4      545.38      537.64     70.52 o 
  15   6   4     3927.64     3591.91    307.89 o 
  16   6   4       22.54      144.64     46.20 o 
 -18   7   4      296.13      193.70     52.85 o 
 -17   7   4      174.09      152.62     44.60 o 
 -16   7   4        7.13       86.47     43.06 o 
 -15   7   4      228.11      119.42     46.80 o 
 -14   7   4     2597.85     2088.29    296.58 o 
 -13   7   4      530.92      639.70     84.82 o 
 -12   7   4     3863.46     4017.41    191.15 o 
 -11   7   4     3771.91     3565.45    111.28 o 
 -10   7   4     8047.90     8142.60    224.62 o 
  -9   7   4      979.79      984.79     87.90 o 
  -8   7   4    18105.73    18390.46    262.57 o 
  -7   7   4     5676.97     5547.55    112.39 o 
  -6   7   4    13295.49    13494.13    179.19 o 
  -5   7   4     1101.20     1064.16     34.26 o 
  -4   7   4     5117.10     5056.50    129.47 o 
  -3   7   4      750.76      875.81     65.94 o 
  -2   7   4      657.91      735.35     56.21 o 
  -1   7   4      128.21      110.16     25.08 o 
   0   7   4     3283.29     3161.48     43.42 o 
   1   7   4     1382.02     1318.30     35.00 o 
   2   7   4     9646.36     9467.54    114.09 o 
   3   7   4     1378.32     1224.65     49.67 o 
   4   7   4    18720.79    19277.21    222.38 o 
   5   7   4     2794.93     2756.85     84.74 o 
   6   7   4    14099.83    14643.53    277.36 o 
   7   7   4     3725.21     4237.88    116.40 o 
   8   7   4     8311.37     8660.46    380.67 o 
   9   7   4     1447.67     1403.95    129.13 o 
  10   7   4     2839.12     2835.07    160.38 o 
  11   7   4      300.25      292.80     88.59 o 
  12   7   4      638.62      485.60    117.15 o 
  13   7   4        9.30      122.01     43.24 o 
  14   7   4      370.24      422.41     66.04 o 
  15   7   4       27.20      133.40     52.53 o 
 -18   8   4     3090.64     3293.74    338.54 o 
 -17   8   4      731.38      639.00    134.50 o 
 -16   8   4     3491.39     3869.15    499.16 o 
 -15   8   4     1180.86     1252.89    147.44 o 
 -14   8   4     3915.30     3888.09    228.74 o 
 -13   8   4      563.86      574.75     92.73 o 
 -12   8   4      838.53      838.38    121.76 o 
 -11   8   4      876.87     1009.49    100.78 o 
 -10   8   4      623.44      686.17     74.72 o 
  -9   8   4      169.72      124.22     35.11 o 
  -8   8   4     1518.88     1509.11     99.78 o 
  -7   8   4     1316.87     1219.43     91.90 o 
  -6   8   4     8944.86     8850.92    158.47 o 
  -5   8   4     3536.85     3362.75     79.79 o 
  -4   8   4    25799.54    27036.80    356.20 o 
  -3   8   4     2901.40     2764.67     80.64 o 
  -2   8   4    16650.81    16546.46    277.91 o 
  -1   8   4     4810.36     4965.68    146.37 o 
   0   8   4    14262.05    13757.50    195.27 o 
   1   8   4     3268.33     3213.15     46.03 o 
   2   8   4    12887.71    12930.38    179.82 o 
   3   8   4       83.02       50.73     13.89 o 
   4   8   4     1322.14     1226.50     64.91 o 
   5   8   4      616.05      630.80     66.27 o 
   6   8   4       13.22       38.96     32.97 o 
   7   8   4      475.28      461.40     58.21 o 
   8   8   4     2905.26     2728.69    127.05 o 
   9   8   4     2627.33     2409.70    176.34 o 
  10   8   4     4515.86     4438.87    222.02 o 
  11   8   4     1586.82     1767.04    217.17 o 
  12   8   4     4426.25     4770.35    296.00 o 
  13   8   4      699.41      643.48     92.13 o 
  14   8   4     2952.34     3090.77    202.86 o 
  15   8   4      752.83      705.20    107.73 o 
 -17   9   4        4.42      165.20     62.54 o 
 -16   9   4       32.33       43.05     47.71 o 
 -15   9   4     1470.70     1485.44    223.75 o 
 -14   9   4      429.03      351.32     88.19 o 
 -13   9   4     1867.40     1992.78    189.95 o 
 -12   9   4      529.00      614.24    106.90 o 
 -11   9   4     7902.48     7991.19    274.52 o 
 -10   9   4     1762.10     1708.84    138.50 o 
  -9   9   4    11256.88    11763.60    323.48 o 
  -8   9   4      358.82      416.59     48.18 o 
  -7   9   4    10740.56    10954.59    273.03 o 
  -6   9   4      544.62      487.41     46.21 o 
  -5   9   4     3333.93     3136.04    147.14 o 
  -4   9   4       21.12       31.74     21.38 o 
  -3   9   4     1270.98     1354.52     96.85 o 
  -2   9   4      113.70      112.72     31.42 o 
  -1   9   4      191.77      198.65     34.78 o 
   0   9   4        7.36       16.32     29.98 o 
   1   9   4     9066.63     8637.41    174.87 o 
   2   9   4       77.44       73.19     23.22 o 
   3   9   4     8950.37     9163.64    178.76 o 
   4   9   4      226.72      260.19     31.48 o 
   5   9   4    11908.09    12808.48    270.42 o 
   6   9   4      685.96      711.25     77.77 o 
   7   9   4     5912.14     6192.52    213.46 o 
   8   9   4      653.12      746.95     90.37 o 
   9   9   4     5329.37     5444.14    191.71 o 
  10   9   4      384.86      446.51     56.96 o 
  11   9   4      475.85      477.62    100.95 o 
  12   9   4       43.64      100.29     37.15 o 
  13   9   4        3.73       70.90     39.39 o 
  14   9   4       18.01      176.27     51.35 o 
 -16  10   4     1047.97     1165.80    242.24 o 
 -15  10   4     1655.48     1465.85    280.07 o 
 -14  10   4      976.50      954.95    204.49 o 
 -13  10   4     1851.40     1649.62    292.03 o 
 -12  10   4      576.45      429.24    130.07 o 
 -11  10   4      266.35      282.98     51.42 o 
 -10  10   4      765.08      731.73    146.61 o 
  -9  10   4     1300.73     1336.66    148.60 o 
  -8  10   4      673.55      649.22     83.29 o 
  -7  10   4     2865.84     2894.48    131.33 o 
  -6  10   4      243.40      303.58     65.88 o 
  -5  10   4     3254.32     3382.96    100.91 o 
  -4  10   4     2591.78     2497.87    105.41 o 
  -3  10   4    11430.41    11824.83    256.74 o 
  -2  10   4     4274.16     4118.07     89.30 o 
  -1  10   4    10784.22    11337.02    332.76 o 
   0  10   4     1686.04     1714.21    134.93 o 
   1  10   4     5059.03     5096.07    165.52 o 
   2  10   4     1529.30     1638.38     78.04 o 
   3  10   4     1706.71     1739.90     82.84 o 
   4  10   4      109.97       87.14     18.44 o 
   5  10   4      219.91      166.12     36.43 o 
   6  10   4      162.21      147.74     43.37 o 
   7  10   4      167.74      173.85     51.44 o 
   8  10   4      490.98      555.85     62.66 o 
   9  10   4     1128.48     1059.61    152.85 o 
  10  10   4     1214.97     1079.24    147.44 o 
  11  10   4     2169.05     1902.23    198.36 o 
  12  10   4      820.65      790.19    105.05 o 
  13  10   4     1659.38     1431.64    214.30 o 
 -14  11   4     1008.11     1083.61    184.91 o 
 -13  11   4      201.42      203.38    120.43 o 
 -12  11   4     3287.02     3156.19    453.96 o 
 -11  11   4       64.71       81.51     56.05 o 
 -10  11   4     5122.21     5646.37    201.12 o 
  -9  11   4      267.46      224.75     53.51 o 
  -8  11   4     6812.13     6954.56    235.12 o 
  -7  11   4       16.99       71.83     40.58 o 
  -6  11   4     2426.88     2767.59    130.93 o 
  -5  11   4       46.90       73.58     33.10 o 
  -4  11   4     1122.06     1172.11    164.68 o 
  -3  11   4       25.79       81.14     26.01 o 
  -2  11   4       37.60       72.74     46.25 o 
  -1  11   4      239.34      247.24     39.67 o 
   0  11   4     1970.07     1981.47    147.71 o 
   1  11   4       62.58       88.07     33.34 o 
   2  11   4     4179.85     4372.98    137.17 o 
   3  11   4       88.71      145.04     40.61 o 
   4  11   4     7456.01     7695.95    261.26 o 
   5  11   4       75.20       86.57     43.00 o 
   6  11   4     5391.41     5547.74    342.14 o 
   7  11   4      344.00      311.42     65.87 o 
   8  11   4     3775.80     3676.76    296.89 o 
   9  11   4      170.79      141.14    114.79 o 
  10  11   4     1479.00     1071.14    279.33 o 
  11  11   4      100.16      160.90     73.50 o 
 -13  12   4      910.97      806.68    164.18 o 
 -12  12   4      153.42      151.25     47.05 o 
 -11  12   4      600.90      681.48    115.40 o 
 -10  12   4       39.40      108.60     42.56 o 
  -9  12   4       76.26       42.82     60.84 o 
  -8  12   4      320.28      350.26     68.64 o 
  -7  12   4      203.55      221.95     58.61 o 
  -6  12   4     1166.87      947.51    193.63 o 
  -5  12   4      559.37      539.47     75.61 o 
  -4  12   4     1685.31     1916.66    139.06 o 
  -3  12   4     1897.90     1790.69    178.71 o 
  -2  12   4     2776.58     2888.69    174.06 o 
  -1  12   4     2757.02     2936.40    190.27 o 
   0  12   4     2154.46     2224.04    126.68 o 
   1  12   4      717.70      656.67     87.09 o 
   2  12   4     1442.00     1204.42    194.06 o 
   3  12   4      225.39      192.45     77.90 o 
   4  12   4      376.24      390.26    104.59 o 
   5  12   4        0.00       41.62     40.08 o 
   6  12   4       50.26      142.46     70.47 o 
   7  12   4      151.69      252.81    124.02 o 
   8  12   4      235.11      101.70    103.08 o 
   9  12   4      611.57      728.43    242.26 o 
  10  12   4     1233.92      958.23    198.58 o 
 -11  13   4     2167.80     1933.12    448.73 o 
 -10  13   4       20.81      152.96    127.33 o 
  -9  13   4     3585.77     3550.41    399.94 o 
  -8  13   4      134.22       60.33     67.70 o 
  -7  13   4     1627.61     1613.94    235.42 o 
  -6  13   4        5.03       48.23     41.22 o 
  -5  13   4      748.76      653.31    116.99 o 
  -4  13   4        8.86       97.72     43.68 o 
  -3  13   4      160.35       97.02     48.59 o 
  -2  13   4        1.50      119.06     40.61 o 
  -1  13   4      136.75      169.48     40.21 o 
   0  13   4       98.53       86.69     73.10 o 
   1  13   4     1487.98     1376.79    215.36 o 
   2  13   4        2.45       82.62    101.15 o 
   3  13   4     2379.25     2218.13    404.17 o 
   4  13   4       76.07      162.68     75.25 o 
   5  13   4     2507.39     2558.56    374.43 o 
   6  13   4       47.08      124.75     53.23 o 
   7  13   4     2885.88     2947.78    497.37 o 
   8  13   4       69.06      101.08     57.55 o 
  -8  14   4       38.10      135.59     74.84 o 
  -7  14   4      495.83      598.07    165.09 o 
  -6  14   4      385.56      224.34     90.67 o 
  -5  14   4     1108.10      966.85    301.24 o 
  -4  14   4      657.93      550.79    132.34 o 
  -3  14   4     1364.99     1113.89    203.78 o 
  -2  14   4     1209.85      929.38    209.74 o 
  -1  14   4      922.03      751.27    166.11 o 
   0  14   4      808.71      844.75    259.35 o 
   1  14   4     1160.59     1079.85    298.49 o 
   2  14   4      687.01      806.98    247.22 o 
   3  14   4      249.44      205.21    139.18 o 
   4  14   4        5.41       26.54     35.79 o 
   5  14   4       81.01      171.18     88.19 o 
 -21   0   5     3284.81     3389.96    456.44 o 
 -19   0   5     1809.09     1941.98    246.60 o 
 -17   0   5       71.38      100.83     56.65 o 
 -15   0   5     3944.25     3894.09    109.72 o 
 -13   0   5    10360.76    10346.59    253.56 o 
 -11   0   5    15618.34    14981.14    271.51 o 
  -9   0   5    53999.91    56154.61    952.04 o 
  -7   0   5    48187.55    47250.25    417.90 o 
  -5   0   5    24019.71    23672.29    186.34 o 
  -3   0   5       62.40      124.62     29.08 o 
  -1   0   5      401.31      457.07     36.54 o 
   1   0   5    65022.21    65586.17    565.06 o 
   3   0   5    21510.16    20829.95    180.20 o 
   5   0   5    74956.97    77616.91    804.72 o 
   7   0   5    21522.92    21107.80    307.66 o 
   9   0   5    13688.69    14023.47    313.01 o 
  11   0   5     1083.23     1011.64    122.68 o 
  13   0   5      486.79      324.01    126.70 o 
  15   0   5     2189.22     2224.37    392.83 o 
  17   0   5     2804.80     2681.29    369.69 o 
 -21   1   5     1276.19     1032.88    219.22 o 
 -20   1   5     3366.08     3205.63    371.88 o 
 -19   1   5     3347.89     3322.76    200.33 o 
 -18   1   5     8265.92     8373.57    159.44 o 
 -17   1   5     8186.01     7901.75    206.83 o 
 -16   1   5     7360.29     7225.59    135.13 o 
 -15   1   5     4974.38     4926.44     89.90 o 
 -14   1   5     5816.14     5630.56    122.16 o 
 -13   1   5     4266.80     4202.95     99.86 o 
 -12   1   5     2789.29     2811.62     80.72 o 
 -11   1   5      602.64      553.04     50.54 o 
 -10   1   5      265.24      296.76     31.72 o 
  -9   1   5       85.70       90.35     19.14 o 
  -8   1   5     1574.10     1593.63     40.54 o 
  -7   1   5     8124.81     7652.14     84.55 o 
  -6   1   5    12218.51    11501.25     99.65 o 
  -5   1   5    11627.07    10931.04     70.63 o 
  -4   1   5    20561.04    20486.31    165.34 o 
  -3   1   5    94030.65    94117.39    496.45 o 
  -2   1   5   138419.84   138417.00   1161.49 o 
  -1   1   5     9363.94     8997.90     99.20 o 
   0   1   5    34728.45    34709.03    235.82 o 
   1   1   5     7203.36     6720.03     91.47 o 
   2   1   5    11112.13    10668.77     91.27 o 
   3   1   5     2380.69     2340.23     39.24 o 
   4   1   5      227.90      261.45     21.59 o 
   5   1   5      356.64      376.05     36.08 o 
   6   1   5      492.40      518.78     51.79 o 
   7   1   5     3332.78     3189.48     69.63 o 
   8   1   5    12029.31    12302.89    174.85 o 
   9   1   5    11610.50    11701.91    176.51 o 
  10   1   5     6938.27     6941.80    117.07 o 
  11   1   5     6222.67     6288.53     95.57 o 
  12   1   5     6096.42     6242.88    155.92 o 
  13   1   5     6165.66     6038.70    188.13 o 
  14   1   5     6030.55     5950.56    254.19 o 
  15   1   5     3970.91     3997.64    207.28 o 
  16   1   5     1715.39     1565.22    214.69 o 
  17   1   5      653.92      641.34    124.72 o 
 -21   2   5       33.83      124.71     59.45 o 
 -20   2   5     1638.14     1417.89    189.61 o 
 -19   2   5        8.28       66.40     44.96 o 
 -18   2   5      224.55      201.96     62.07 o 
 -17   2   5      253.10      191.48     51.54 o 
 -16   2   5     1574.92     1563.71    113.05 o 
 -15   2   5      842.19      904.65     87.17 o 
 -14   2   5     4310.33     4267.34    117.95 o 
 -13   2   5      179.29      165.70     30.78 o 
 -12   2   5    27887.46    28225.54    375.40 o 
 -11   2   5      840.26      946.23     78.62 o 
 -10   2   5    35026.32    35357.17    368.27 o 
  -9   2   5     1134.29      992.16     46.14 o 
  -8   2   5    21735.39    20568.33    190.22 o 
  -7   2   5     1701.09     1586.60     38.00 o 
  -6   2   5    36642.98    36677.06    244.99 o 
  -5   2   5     2708.16     2912.55     40.06 o 
  -4   2   5     3896.43     3746.99     52.48 o 
  -3   2   5      860.74      917.23     27.78 o 
  -2   2   5     2317.21     2106.51     30.38 o 
  -1   2   5      511.99      604.99     25.52 o 
   0   2   5    21268.22    20335.23    143.14 o 
   1   2   5      684.25      740.64     41.17 o 
   2   2   5    36651.86    35163.42    218.91 o 
   3   2   5     2225.92     2296.16     35.87 o 
   4   2   5    53224.40    52044.49    421.14 o 
   5   2   5     5916.87     5738.55    149.43 o 
   6   2   5    36015.24    35458.33    370.43 o 
   7   2   5      789.82      779.95     41.03 o 
   8   2   5    16239.54    16284.40    213.12 o 
   9   2   5        3.94       51.21     24.67 o 
  10   2   5     9917.11    10150.23    168.14 o 
  11   2   5        0.65       38.13     33.69 o 
  12   2   5      204.14      195.86     39.16 o 
  13   2   5      248.13      209.82     51.83 o 
  14   2   5      612.57      660.30     70.84 o 
  15   2   5       60.00       68.87     34.78 o 
  16   2   5     2251.80     2324.07    190.12 o 
  17   2   5       86.69       86.64     60.97 o 
 -20   3   5     1349.19     1050.27    181.64 o 
 -19   3   5     4021.42     3684.68    197.06 o 
 -18   3   5     3026.51     3325.62    158.09 o 
 -17   3   5     6005.21     6225.26    237.62 o 
 -16   3   5     4206.45     4103.11    123.51 o 
 -15   3   5    11976.41    11577.47    255.45 o 
 -14   3   5     5326.97     5232.93    101.15 o 
 -13   3   5     2251.77     2378.43     90.53 o 
 -12   3   5     3771.30     3537.63     89.53 o 
 -11   3   5     1156.23     1030.43     65.91 o 
 -10   3   5      237.73      210.42     24.43 o 
  -9   3   5       49.91       21.48     10.17 o 
  -8   3   5     5034.39     4746.70     79.93 o 
  -7   3   5     2678.49     2531.89     52.79 o 
  -6   3   5     7133.92     6803.49     69.08 o 
  -5   3   5    25182.38    24860.42    249.20 o 
  -4   3   5    18094.65    17404.89    143.34 o 
  -3   3   5    45608.36    43843.39    226.72 o 
  -2   3   5    22687.47    22254.92    134.40 o 
  -1   3   5    20880.83    19463.64    116.69 o 
   0   3   5    42933.02    43580.86    311.53 o 
   1   3   5    42318.39    42938.05    257.89 o 
   2   3   5      157.09      198.96     21.35 o 
   3   3   5     8355.56     8734.93    103.24 o 
   4   3   5     5328.50     5538.57     96.78 o 
   5   3   5       44.79       56.49     12.45 o 
   6   3   5      247.52      171.90     30.83 o 
   7   3   5     1148.94     1069.48     54.37 o 
   8   3   5     2636.50     2562.83     87.38 o 
   9   3   5     3815.16     3739.80     81.71 o 
  10   3   5     2313.70     2205.68     63.65 o 
  11   3   5     4981.07     5021.98    191.79 o 
  12   3   5     2126.68     2257.09    142.46 o 
  13   3   5     9948.60    10182.97    265.18 o 
  14   3   5     3174.54     3260.61    119.12 o 
  15   3   5     2510.35     2942.30    256.50 o 
  16   3   5      601.66      661.59    153.05 o 
  17   3   5     1060.54      844.25    145.97 o 
 -20   4   5       56.51       82.96     39.68 o 
 -19   4   5      375.29      407.88     98.75 o 
 -18   4   5       13.71      109.03     54.64 o 
 -17   4   5        4.04       63.44     46.23 o 
 -16   4   5       38.46      105.63     46.97 o 
 -15   4   5     3173.68     3140.61    179.19 o 
 -14   4   5      538.02      571.34     64.63 o 
 -13   4   5    21133.57    21331.30    341.13 o 
 -12   4   5     2955.39     2883.55     69.55 o 
 -11   4   5    25117.18    25074.27    306.61 o 
 -10   4   5     1246.26     1216.26     40.99 o 
  -9   4   5    24309.51    24079.68    263.22 o 
  -8   4   5     2306.88     2469.35     66.59 o 
  -7   4   5    49337.72    52635.82    396.30 o 
  -6   4   5     7199.18     7439.03    100.16 o 
  -5   4   5    19753.70    20608.06    202.33 o 
  -4   4   5       90.46      153.68     18.48 o 
  -3   4   5      266.28      253.81     22.13 o 
  -2   4   5      177.12      218.59     19.09 o 
  -1   4   5     1725.65     1645.01     28.73 o 
   0   4   5      773.78      793.73     27.82 o 
   1   4   5    24183.21    23713.32    197.39 o 
   2   4   5     3244.23     3761.51     90.22 o 
   3   4   5    42477.09    40736.61    317.52 o 
   4   4   5     5043.02     5311.76     87.70 o 
   5   4   5    16861.52    16212.76    246.99 o 
   6   4   5      568.80      629.40     75.05 o 
   7   4   5    18462.28    19365.84    410.80 o 
   8   4   5      130.60       92.38     36.50 o 
   9   4   5     4921.56     5149.19    193.24 o 
  10   4   5      809.28      783.71     72.99 o 
  11   4   5     1045.02     1068.60    103.44 o 
  12   4   5      430.09      313.02     51.27 o 
  13   4   5       91.24       71.16     35.54 o 
  14   4   5      136.90      128.23     52.44 o 
  15   4   5     1690.28     1708.82    375.94 o 
  16   4   5      240.24      209.76     57.05 o 
  17   4   5     2291.52     1822.64    380.35 o 
 -20   5   5     2228.97     1729.08    249.42 o 
 -19   5   5     2059.75     1832.69    242.90 o 
 -18   5   5     4215.17     4261.28    211.66 o 
 -17   5   5     1025.82     1227.23    133.62 o 
 -16   5   5     6183.78     6443.84    228.14 o 
 -15   5   5      908.05      853.73    111.18 o 
 -14   5   5     6593.02     6454.74    143.37 o 
 -13   5   5     2263.72     2263.30    115.49 o 
 -12   5   5     3988.55     3887.30    209.48 o 
 -11   5   5     1817.73     1509.66    138.43 o 
 -10   5   5        0.50       39.35     19.36 o 
  -9   5   5      119.69      156.30     23.19 o 
  -8   5   5     3800.20     3703.21     78.83 o 
  -7   5   5      366.21      374.50     37.35 o 
  -6   5   5    16198.25    16280.07    202.38 o 
  -5   5   5     3018.92     2866.02     35.40 o 
  -4   5   5    18682.71    18087.51    186.97 o 
  -3   5   5     1479.10     1253.15     57.20 o 
  -2   5   5    57907.21    58979.67    515.85 o 
  -1   5   5     8417.55     8469.99    113.46 o 
   0   5   5    19628.79    18971.91    191.69 o 
   1   5   5      318.11      287.43     28.19 o 
   2   5   5     6365.05     5790.59     84.04 o 
   3   5   5     1652.50     1454.89     37.93 o 
   4   5   5      146.61      135.53     18.75 o 
   5   5   5       84.28       94.73     23.58 o 
   6   5   5      370.10      491.64     60.11 o 
   7   5   5      128.56       74.82     32.15 o 
   8   5   5     6506.55     6899.53    179.79 o 
   9   5   5     3300.89     3065.87    105.04 o 
  10   5   5     7778.76     7986.64    174.34 o 
  11   5   5     1720.84     1810.88    144.72 o 
  12   5   5     6879.03     7005.27    208.55 o 
  13   5   5     1750.08     1979.23    204.18 o 
  14   5   5     4121.41     4450.12    200.83 o 
  15   5   5     1168.02     1182.66    155.99 o 
  16   5   5     1078.33      807.49    141.56 o 
 -19   6   5       52.76      126.28     40.04 o 
 -18   6   5       20.69       87.00     53.10 o 
 -17   6   5      331.24      310.13     58.18 o 
 -16   6   5      376.32      475.93     95.82 o 
 -15   6   5      104.39      157.09     42.30 o 
 -14   6   5     4124.41     4411.87    156.05 o 
 -13   6   5      761.61      848.81     82.31 o 
 -12   6   5    11456.29    11915.74    262.84 o 
 -11   6   5      890.84      920.86     90.69 o 
 -10   6   5     9407.28     9600.19    206.73 o 
  -9   6   5     1770.18     1715.54     71.74 o 
  -8   6   5    13506.04    14145.66    189.24 o 
  -7   6   5      902.42      879.06     65.82 o 
  -6   6   5    16312.01    16772.00    195.21 o 
  -5   6   5     2649.27     2660.31     49.79 o 
  -4   6   5      614.65      642.45     59.88 o 
  -3   6   5        9.00       40.45     17.11 o 
  -2   6   5     1523.85     1575.16     45.20 o 
  -1   6   5       24.36       52.39     21.51 o 
   0   6   5    12216.09    12126.22    140.38 o 
   1   6   5     3437.47     3333.98     49.13 o 
   2   6   5    19865.54    19783.40    193.70 o 
   3   6   5     6790.69     6878.33    132.06 o 
   4   6   5    16852.78    17061.74    243.50 o 
   5   6   5     4140.49     4059.63     79.06 o 
   6   6   5    16323.65    16604.72    361.71 o 
   7   6   5      252.37      329.74     49.45 o 
   8   6   5     6781.67     7302.15    219.22 o 
   9   6   5      560.18      601.72     64.60 o 
  10   6   5     3034.78     3303.45    113.62 o 
  11   6   5       96.87      120.78     46.83 o 
  12   6   5       13.31       53.99     50.45 o 
  13   6   5       32.01       80.07     41.11 o 
  14   6   5      309.18      238.75     79.84 o 
  15   6   5      259.59      114.73     56.43 o 
  16   6   5      942.94      737.39    118.83 o 
 -19   7   5     2492.66     2031.40    479.70 o 
 -18   7   5      972.40      788.25    123.92 o 
 -17   7   5     3386.12     3695.86    209.80 o 
 -16   7   5      755.98      841.09     97.24 o 
 -15   7   5     3513.27     3168.59    294.23 o 
 -14   7   5      396.71      459.64     63.19 o 
 -13   7   5     3241.83     3355.12    158.16 o 
 -12   7   5       97.75      119.06     82.02 o 
 -11   7   5      331.55      385.35     44.95 o 
 -10   7   5       12.22       45.78     46.85 o 
  -9   7   5     2505.20     2260.72     89.43 o 
  -8   7   5      414.07      363.90     46.41 o 
  -7   7   5     9322.70     9086.38    157.36 o 
  -6   7   5     3213.55     3246.04    104.19 o 
  -5   7   5    18397.99    18834.64    220.58 o 
  -4   7   5     6079.89     6321.72    123.78 o 
  -3   7   5    31472.01    32852.64    335.32 o 
  -2   7   5     1675.13     1785.68     59.25 o 
  -1   7   5    14934.41    14999.28    178.71 o 
   0   7   5     2190.96     1947.61    113.20 o 
   1   7   5     8260.71     7912.04    143.14 o 
   2   7   5     2121.03     2032.63     45.24 o 
   3   7   5     4375.51     4262.08     86.51 o 
   4   7   5      954.28      973.30     62.47 o 
   5   7   5      103.41      130.46     17.51 o 
   6   7   5      106.31       85.30     40.36 o 
   7   7   5     3506.39     3626.93    163.87 o 
   8   7   5      129.60      101.41     45.31 o 
   9   7   5     4914.12     5021.02    123.41 o 
  10   7   5      457.26      357.33     71.82 o 
  11   7   5     5684.80     5995.43    251.37 o 
  12   7   5      999.84      914.99    135.23 o 
  13   7   5     3907.53     4158.81    196.79 o 
  14   7   5      637.72      452.67    103.42 o 
  15   7   5     2081.91     1999.80    200.62 o 
 -18   8   5       34.40       99.31     72.97 o 
 -17   8   5       10.23       97.45     39.15 o 
 -16   8   5       58.42      177.19    102.90 o 
 -15   8   5     2047.74     1947.46    178.30 o 
 -14   8   5      222.59      291.52     82.35 o 
 -13   8   5     3401.64     3454.73    287.76 o 
 -12   8   5      602.95      553.64     83.03 o 
 -11   8   5     9961.40    10379.03    254.95 o 
 -10   8   5     1963.25     1949.28     92.42 o 
  -9   8   5    10342.96    11096.09    250.84 o 
  -8   8   5     3225.11     3032.40     93.42 o 
  -7   8   5    10634.44    10444.96    215.59 o 
  -6   8   5     1427.58     1315.63     58.51 o 
  -5   8   5     3155.30     3108.41     87.89 o 
  -4   8   5      577.36      623.19     62.80 o 
  -3   8   5      535.05      646.36     62.22 o 
  -2   8   5       54.33       90.99     26.25 o 
  -1   8   5     2329.45     2400.13     98.89 o 
   0   8   5       32.96       38.30     25.01 o 
   1   8   5     1983.14     1827.43     73.59 o 
   2   8   5     3664.54     3768.81     99.91 o 
   3   8   5    12805.47    12674.88    182.97 o 
   4   8   5      934.27      966.44     77.62 o 
   5   8   5     6987.97     7815.90    268.79 o 
   6   8   5      720.77      793.16     93.12 o 
   7   8   5     7258.10     8005.29    172.57 o 
   8   8   5      404.23      538.48    102.98 o 
   9   8   5     5001.69     5287.60    196.07 o 
  10   8   5       66.13       60.04     47.39 o 
  11   8   5      816.36      768.67     99.66 o 
  12   8   5       88.21      107.82     65.92 o 
  13   8   5        3.30       68.00     35.48 o 
  14   8   5      148.43      126.69     53.59 o 
 -17   9   5      282.31      329.73     95.57 o 
 -16   9   5     3723.47     4616.70    695.57 o 
 -15   9   5      389.89      302.79    261.14 o 
 -14   9   5     2942.97     2970.93    260.85 o 
 -13   9   5        3.51      110.99     40.90 o 
 -12   9   5     1912.75     1925.96    307.92 o 
 -11   9   5       47.85      204.70    195.19 o 
 -10   9   5      180.01      201.80     44.52 o 
  -9   9   5     1034.83     1032.57    151.53 o 
  -8   9   5     3689.13     3443.45    135.92 o 
  -7   9   5      964.02     1031.04    103.69 o 
  -6   9   5     4546.39     5006.14    155.68 o 
  -5   9   5      341.31      434.53     51.93 o 
  -4   9   5    17398.22    18447.30    316.07 o 
  -3   9   5     4446.27     4570.36    114.47 o 
  -2   9   5    13089.91    13176.40    248.11 o 
  -1   9   5     3524.36     3465.19    117.95 o 
   0   9   5     7203.95     7288.18    206.54 o 
   1   9   5     3309.68     3093.51    140.63 o 
   2   9   5      661.09      751.79     68.86 o 
   3   9   5       11.30       16.85     14.39 o 
   4   9   5     3291.42     3126.89     66.23 o 
   5   9   5      301.75      180.80     48.23 o 
   6   9   5      796.44      763.13     85.30 o 
   7   9   5       57.21      120.80     43.42 o 
   8   9   5     3581.40     3708.54    138.99 o 
   9   9   5       24.88       24.05     47.26 o 
  10   9   5     3643.30     3944.18    195.73 o 
  11   9   5      514.10      495.15    126.58 o 
  12   9   5     2860.64     2847.63    172.23 o 
  13   9   5      452.14      462.96     70.60 o 
 -16  10   5      877.72      895.23    150.26 o 
 -15  10   5      113.12      180.46     45.04 o 
 -14  10   5     1154.03      938.23    145.66 o 
 -13  10   5     1226.87     1000.23    195.92 o 
 -12  10   5     4382.89     4282.76    500.36 o 
 -11  10   5      902.54      734.29    174.54 o 
 -10  10   5     6924.06     7249.35    311.03 o 
  -9  10   5     4177.40     3976.88    173.29 o 
  -8  10   5     4237.81     4185.07    150.35 o 
  -7  10   5     2419.60     2462.81    186.06 o 
  -6  10   5     3323.58     3343.79    112.55 o 
  -5  10   5      170.34      192.39     33.37 o 
  -4  10   5     1969.84     1842.17    108.80 o 
  -3  10   5        1.10       57.23     26.59 o 
  -2  10   5        4.87        0.37     27.46 o 
  -1  10   5     1721.35     1753.01    132.07 o 
   0  10   5     2877.58     2901.00    125.93 o 
   1  10   5     1749.55     1827.06     94.84 o 
   2  10   5     1884.58     1898.17    118.43 o 
   3  10   5     2803.51     2733.07    107.25 o 
   4  10   5     6184.52     7137.02    475.79 o 
   5  10   5     1611.99     1783.92    111.51 o 
   6  10   5     5078.61     5157.64    214.49 o 
   7  10   5     1170.95     1169.47    112.96 o 
   8  10   5     2665.77     2462.29    227.40 o 
   9  10   5      319.91      325.97     56.03 o 
  10  10   5     1366.02     1155.67    147.07 o 
  11  10   5       20.25       79.07     33.29 o 
  12  10   5       29.07       59.90     47.39 o 
 -14  11   5       38.98       33.76     57.77 o 
 -13  11   5      941.49      994.37    141.52 o 
 -12  11   5      128.42      184.38     76.72 o 
 -11  11   5      407.62      193.70    135.20 o 
 -10  11   5        1.85       72.37     47.91 o 
  -9  11   5      422.00      439.53     72.94 o 
  -8  11   5       44.96       72.08     37.27 o 
  -7  11   5     2285.39     2368.15    173.01 o 
  -6  11   5        8.32       50.98     35.31 o 
  -5  11   5     1942.52     1940.02    196.68 o 
  -4  11   5      241.42      355.55     86.60 o 
  -3  11   5     7965.19     7994.19    202.76 o 
  -2  11   5      397.77      453.84     48.40 o 
  -1  11   5     9504.94    10008.23    280.32 o 
   0  11   5      150.35      213.48     43.35 o 
   1  11   5     2500.87     2488.42    154.47 o 
   2  11   5      479.49      408.92     57.72 o 
   3  11   5      620.41      542.26     88.86 o 
   4  11   5       24.99       57.86     55.09 o 
   5  11   5        1.09       52.02     48.17 o 
   6  11   5       85.37       88.61     64.60 o 
   7  11   5      324.42      325.25     84.34 o 
   8  11   5        8.93       52.20     38.06 o 
   9  11   5     2721.35     2765.61    397.85 o 
  10  11   5       46.94      155.58     73.34 o 
  11  11   5     2236.67     1900.52    361.75 o 
 -13  12   5     1314.78     1309.83    297.25 o 
 -12  12   5     1031.45      888.50    223.20 o 
 -11  12   5     2304.74     2566.69    270.02 o 
 -10  12   5     1528.62     1597.67    211.67 o 
  -9  12   5     2675.64     2805.92    228.09 o 
  -8  12   5      820.34      803.47    107.42 o 
  -7  12   5      970.52      852.10    101.84 o 
  -6  12   5      589.17      641.15     77.82 o 
  -5  12   5      398.27      394.08     62.70 o 
  -4  12   5      476.91      240.37    122.09 o 
  -3  12   5       37.57       89.18     45.66 o 
  -2  12   5       48.85       57.12     30.47 o 
  -1  12   5      245.51      231.87     35.62 o 
   0  12   5      443.70      401.29     59.83 o 
   1  12   5     2238.59     2100.64    176.72 o 
   2  12   5     1476.02     1358.92    216.90 o 
   3  12   5     2177.68     2395.75    228.03 o 
   4  12   5     1141.73     1139.73    259.46 o 
   5  12   5     3190.92     3468.93    252.32 o 
   6  12   5     1159.52     1269.26    195.58 o 
   7  12   5     1936.30     2130.47    360.87 o 
   8  12   5      443.82      609.92    150.34 o 
   9  12   5     1252.90     1017.29    477.64 o 
 -11  13   5       17.46      124.61     75.09 o 
 -10  13   5       11.59       66.32     54.73 o 
  -9  13   5       27.67       12.93     61.07 o 
  -8  13   5      455.00      420.89    123.03 o 
  -7  13   5       60.45       85.76     61.46 o 
  -6  13   5     1607.53     1390.71    223.53 o 
  -5  13   5       48.07       62.74     49.54 o 
  -4  13   5     1977.87     1966.30    216.94 o 
  -3  13   5      138.59      151.88     51.82 o 
  -2  13   5     3617.59     3816.28    176.72 o 
  -1  13   5        9.74       36.95     29.22 o 
   0  13   5     2682.49     2466.79    156.87 o 
   1  13   5       25.02      115.27     62.12 o 
   2  13   5      703.91      459.12     96.33 o 
   3  13   5      147.99      118.74     53.48 o 
   4  13   5      102.28       81.89     93.71 o 
   5  13   5       44.58      100.71     66.70 o 
   6  13   5      234.99      160.67     87.59 o 
   7  13   5       11.89      117.28     48.31 o 
  -8  14   5     1067.22     1000.79    190.45 o 
  -7  14   5      708.24      718.51    193.20 o 
  -6  14   5      543.05      351.80    113.55 o 
  -5  14   5      165.83      166.76     51.89 o 
  -4  14   5      143.58      199.98     63.20 o 
  -3  14   5        5.63       56.00     40.91 o 
  -2  14   5        9.35      120.10     79.51 o 
  -1  14   5      118.38       49.06     67.80 o 
   0  14   5      339.50      349.74     98.12 o 
   1  14   5      192.88      180.25    107.49 o 
   2  14   5      680.47      773.08    224.62 o 
   3  14   5     1028.25      791.09    277.95 o 
   4  14   5      759.88      640.99    108.30 o 
 -20   0   6     6036.86     6337.13    232.24 o 
 -18   0   6    14925.69    15829.31    280.86 o 
 -16   0   6     8694.35     8935.87    265.20 o 
 -14   0   6    13039.01    12920.36    284.75 o 
 -12   0   6     1625.66     1649.47    120.61 o 
 -10   0   6       12.62       10.03     34.38 o 
  -8   0   6    22543.89    22588.93    163.47 o 
  -6   0   6    14076.74    12921.17    230.04 o 
  -4   0   6    18624.63    17817.87    150.28 o 
  -2   0   6    35095.57    33743.23    365.12 o 
   0   0   6    16399.43    16234.86    167.21 o 
   2   0   6     5448.89     5641.50     80.92 o 
   4   0   6     1722.65     1927.70     59.73 o 
   6   0   6     2987.81     2736.09    100.53 o 
   8   0   6    18865.36    19007.38    506.05 o 
  10   0   6    14695.59    15087.68    351.40 o 
  12   0   6    11495.69    12763.64    398.05 o 
  14   0   6    12850.60    13585.78    460.68 o 
  16   0   6     2470.19     2214.97    357.20 o 
 -21   1   6      954.47      759.29    159.97 o 
 -20   1   6      403.16      467.12     63.57 o 
 -19   1   6       48.22      141.06     41.88 o 
 -18   1   6        3.51       76.52     31.21 o 
 -17   1   6        9.01       56.02     45.56 o 
 -16   1   6     1303.78     1236.03    118.96 o 
 -15   1   6     3866.10     3819.51    146.52 o 
 -14   1   6     5375.95     5485.41    108.98 o 
 -13   1   6    10190.71     9840.50    181.97 o 
 -12   1   6    12650.94    12414.28    193.73 o 
 -11   1   6    15331.64    15473.91    174.76 o 
 -10   1   6    18641.48    18279.81    215.51 o 
  -9   1   6    21545.65    20773.29    197.84 o 
  -8   1   6    22260.61    22535.58    193.62 o 
  -7   1   6    23100.35    23237.01    175.61 o 
  -6   1   6     8954.31     8511.85     78.71 o 
  -5   1   6      226.30      278.10     20.84 o 
  -4   1   6     1176.71     1218.60     35.84 o 
  -3   1   6    10641.96    10936.95     74.85 o 
  -2   1   6    16116.57    16221.50    155.35 o 
  -1   1   6     2063.84     2328.61     36.87 o 
   0   1   6     4372.80     4038.54     66.27 o 
   1   1   6    14691.45    13516.65    122.82 o 
   2   1   6    15347.04    14475.32    142.09 o 
   3   1   6    13382.23    12721.83    141.99 o 
   4   1   6    12672.24    11530.59    143.03 o 
   5   1   6    25194.84    25745.26    275.15 o 
   6   1   6     7754.63     7357.00    121.09 o 
   7   1   6    10207.84     9925.71    135.21 o 
   8   1   6     7451.83     7413.82    157.81 o 
   9   1   6     5961.56     5695.03    102.34 o 
  10   1   6     1155.83     1000.88     79.07 o 
  11   1   6      536.02      633.79     58.81 o 
  12   1   6       24.92       66.04     29.91 o 
  13   1   6      361.08      317.13     46.76 o 
  14   1   6      245.05      214.91     91.51 o 
  15   1   6     1446.59     1456.84    146.61 o 
  16   1   6     1129.43     1085.05    131.36 o 
  17   1   6     1853.85     1385.04    217.41 o 
 -21   2   6     3922.65     3688.78    157.45 o 
 -20   2   6      140.90      167.45     47.70 o 
 -19   2   6    10285.22    10877.24    259.96 o 
 -18   2   6        9.14       94.85     30.31 o 
 -17   2   6    13636.66    14488.18    231.45 o 
 -16   2   6       17.19       97.64     23.83 o 
 -15   2   6    11412.16    11434.16    253.25 o 
 -14   2   6      860.96      948.48     83.75 o 
 -13   2   6     8562.16     8804.77    167.85 o 
 -12   2   6      404.40      495.92     49.23 o 
 -11   2   6      424.97      511.26     41.38 o 
 -10   2   6      397.60      516.19     44.71 o 
  -9   2   6      864.25      674.79     60.42 o 
  -8   2   6       53.43       71.45     13.76 o 
  -7   2   6    13643.42    12598.96    125.65 o 
  -6   2   6     3028.27     2998.07     46.18 o 
  -5   2   6    39422.84    38287.50    263.51 o 
  -4   2   6      547.89      575.29     37.95 o 
  -3   2   6    76181.01    76447.01    320.37 o 
  -2   2   6    11878.99    12016.61     81.32 o 
  -1   2   6    23935.91    23262.40    168.77 o 
   0   2   6      135.23      173.77     18.81 o 
   1   2   6    11338.19    11259.37    111.41 o 
   2   2   6     2385.47     2437.20     51.74 o 
   3   2   6     9537.06     9245.60     92.28 o 
   4   2   6      960.03     1162.01     63.53 o 
   5   2   6      194.39      133.12     25.98 o 
   6   2   6      373.96      362.72     31.62 o 
   7   2   6     9012.43     9093.19    140.95 o 
   8   2   6      393.52      455.98     39.25 o 
   9   2   6     8166.25     8325.23    171.87 o 
  10   2   6       29.26       61.49     31.64 o 
  11   2   6     7533.97     7423.88    195.06 o 
  12   2   6      815.56      892.79     86.11 o 
  13   2   6     9463.86     9709.31    228.33 o 
  14   2   6       44.44      149.87     29.53 o 
  15   2   6     4024.31     4084.32    253.31 o 
  16   2   6       41.08      107.70     37.90 o 
  17   2   6      817.96      871.95    283.27 o 
 -21   3   6      325.06      314.62     90.71 o 
 -20   3   6      292.13      214.79     48.90 o 
 -19   3   6      329.07      230.12     58.81 o 
 -18   3   6        9.03      118.92     32.61 o 
 -17   3   6      531.60      597.29     78.28 o 
 -16   3   6     1504.96     1471.80    101.15 o 
 -15   3   6     4131.32     3895.94    163.38 o 
 -14   3   6    12584.54    12665.33    253.71 o 
 -13   3   6     4657.57     4651.13     85.61 o 
 -12   3   6    11523.66    11565.27    161.64 o 
 -11   3   6    17852.68    17524.67    184.58 o 
 -10   3   6    22131.93    21224.58    243.40 o 
  -9   3   6    11930.82    11699.30    141.91 o 
  -8   3   6    11014.09    10880.80    100.30 o 
  -7   3   6    17302.86    18087.22    161.82 o 
  -6   3   6    13337.95    12574.67    160.05 o 
  -5   3   6    11091.06    11059.08    141.86 o 
  -4   3   6       22.54       54.98     13.25 o 
  -3   3   6     4024.74     4330.73     43.07 o 
  -2   3   6     8986.04     8995.04     85.13 o 
  -1   3   6      107.73       60.89     12.48 o 
   0   3   6     3437.63     3091.45     60.10 o 
   1   3   6    27908.45    28989.27    205.13 o 
   2   3   6    24884.65    24391.93    244.82 o 
   3   3   6     7051.96     7008.58    102.69 o 
   4   3   6    13242.50    12579.98    133.99 o 
   5   3   6     7830.51     7456.42    116.46 o 
   6   3   6    14504.54    14512.67    175.44 o 
   7   3   6     7266.18     6462.72    163.30 o 
   8   3   6     4555.50     4500.48    100.10 o 
   9   3   6     1321.81     1190.92     71.83 o 
  10   3   6     1412.07     1584.13    143.46 o 
  11   3   6       88.84      116.41     41.76 o 
  12   3   6       10.05       62.25     47.04 o 
  13   3   6        6.97       20.05     42.27 o 
  14   3   6      959.80      857.12     92.89 o 
  15   3   6     1180.66     1077.10    124.80 o 
  16   3   6     1165.34     1000.41    228.47 o 
 -20   4   6     4207.61     4171.18    187.10 o 
 -19   4   6       63.18       35.30     48.14 o 
 -18   4   6     5853.54     6246.99    181.19 o 
 -17   4   6      578.61      561.45     91.40 o 
 -16   4   6     8950.25     9821.86    311.33 o 
 -15   4   6      341.15      348.87     52.33 o 
 -14   4   6     9496.80     9033.10    189.41 o 
 -13   4   6       43.69       89.85     32.89 o 
 -12   4   6     3388.82     3259.57     83.39 o 
 -11   4   6      417.26      402.07     43.05 o 
 -10   4   6     1119.22     1306.58    101.92 o 
  -9   4   6      237.00      276.02     53.80 o 
  -8   4   6     7049.58     6393.95    121.51 o 
  -7   4   6       52.47       57.83     13.54 o 
  -6   4   6    26083.65    25314.19    206.91 o 
  -5   4   6     1671.48     1639.04     35.19 o 
  -4   4   6    42950.53    43564.10    306.67 o 
  -3   4   6     4066.46     3976.38     51.82 o 
  -2   4   6    37710.99    36138.14    244.43 o 
  -1   4   6     1531.73     1531.90     41.52 o 
   0   4   6    34547.62    34695.69    279.68 o 
   1   4   6      377.83      450.53     35.38 o 
   2   4   6    26558.23    26996.61    224.77 o 
   3   4   6     3225.01     3132.57     68.88 o 
   4   4   6      407.47      448.71     33.03 o 
   5   4   6     1151.17     1209.56     65.02 o 
   6   4   6     1849.17     1977.32     64.06 o 
   7   4   6      121.85       95.52     38.54 o 
   8   4   6     8088.82     8323.04    300.99 o 
   9   4   6      187.41      183.00     41.75 o 
  10   4   6    12377.51    12923.93    321.70 o 
  11   4   6       39.56      103.30     29.05 o 
  12   4   6    12281.23    12173.07    359.29 o 
  13   4   6      340.36      324.60     60.78 o 
  14   4   6     5295.55     5673.35    235.53 o 
  15   4   6      265.16       88.25     44.84 o 
  16   4   6     1526.14     1073.27    292.15 o 
 -20   5   6      145.52       57.50     54.13 o 
 -19   5   6      437.93      540.51    104.23 o 
 -18   5   6        3.21       97.77     47.34 o 
 -17   5   6       11.49       73.98     32.91 o 
 -16   5   6     1107.32      992.78    141.02 o 
 -15   5   6     2012.96     1944.91    102.17 o 
 -14   5   6     2322.09     2362.14    129.38 o 
 -13   5   6    14096.67    14918.33    297.43 o 
 -12   5   6     7032.68     7080.13    182.05 o 
 -11   5   6    12467.97    12485.96    247.29 o 
 -10   5   6     7796.10     8037.87    151.04 o 
  -9   5   6    12271.75    12209.40    194.38 o 
  -8   5   6     6510.72     6464.90    115.14 o 
  -7   5   6    15793.87    16521.69    200.33 o 
  -6   5   6     3307.27     3203.95     53.71 o 
  -5   5   6     2393.18     2341.79     48.62 o 
  -4   5   6      101.27       95.32     19.54 o 
  -3   5   6       68.51       65.16     22.36 o 
  -2   5   6      220.92      229.89     33.56 o 
  -1   5   6     6377.59     6348.18     98.22 o 
   0   5   6     2641.79     2678.34     58.36 o 
   1   5   6    15190.32    14849.21    204.64 o 
   2   5   6    17970.22    18592.18    248.57 o 
   3   5   6    30009.02    30398.08    320.97 o 
   4   5   6    12268.51    12001.77    145.55 o 
   5   5   6    23056.33    23617.75    267.96 o 
   6   5   6     4607.60     4829.12    151.61 o 
   7   5   6     8770.71     9060.73    291.92 o 
   8   5   6     2228.14     2313.71    140.47 o 
   9   5   6     3390.31     3505.24    121.81 o 
  10   5   6      492.52      454.31     47.82 o 
  11   5   6      697.83      665.88     65.51 o 
  12   5   6       26.29       75.90     33.36 o 
  13   5   6      416.09      450.14     68.25 o 
  14   5   6      176.20      145.03     56.30 o 
  15   5   6     1031.89      801.65    161.12 o 
  16   5   6      601.74      498.09     98.21 o 
 -19   6   6     5526.92     5837.09    269.27 o 
 -18   6   6      560.20      591.38    100.93 o 
 -17   6   6     3815.63     4082.38    147.93 o 
 -16   6   6      534.35      467.57     70.97 o 
 -15   6   6     6347.59     6515.55    168.83 o 
 -14   6   6     1728.90     1612.48    131.83 o 
 -13   6   6     6447.95     6375.46    158.31 o 
 -12   6   6       57.14      103.86     33.22 o 
 -11   6   6      162.64      303.30     49.25 o 
 -10   6   6      192.91      204.87     35.62 o 
  -9   6   6     6907.23     7013.31    123.35 o 
  -8   6   6      430.98      476.90     46.70 o 
  -7   6   6    13359.37    13996.79    154.36 o 
  -6   6   6     2473.34     2431.41     36.11 o 
  -5   6   6    30698.51    31467.78    387.10 o 
  -4   6   6     4256.57     4397.82     92.96 o 
  -3   6   6    28131.96    28312.81    337.28 o 
  -2   6   6     2519.73     2443.09     47.99 o 
  -1   6   6    23933.86    24807.63    322.59 o 
   0   6   6     1357.09     1367.81     35.09 o 
   1   6   6    19279.55    19258.48    170.56 o 
   2   6   6     1667.51     1568.51     43.78 o 
   3   6   6     6076.04     6091.01    111.41 o 
   4   6   6       47.13       30.20     23.11 o 
   5   6   6     1136.96     1022.35     64.89 o 
   6   6   6       11.02       53.82     22.79 o 
   7   6   6     2343.15     2571.16    123.65 o 
   8   6   6      170.26      170.60     46.85 o 
   9   6   6     7295.10     7499.96    209.32 o 
  10   6   6     1147.34     1286.87    126.19 o 
  11   6   6     8503.13     8557.94    261.16 o 
  12   6   6      779.98      860.74    114.16 o 
  13   6   6     4081.98     3976.63    215.00 o 
  14   6   6       61.89       81.99     56.27 o 
  15   6   6     1808.24     1553.68    198.68 o 
 -19   7   6       20.94      156.46     58.33 o 
 -18   7   6      160.91      192.99     45.17 o 
 -17   7   6      330.24      369.02     74.06 o 
 -16   7   6     1033.66      962.51    131.74 o 
 -15   7   6      466.70      491.11     81.40 o 
 -14   7   6     4729.31     4329.35    253.54 o 
 -13   7   6     2535.22     2359.25    117.96 o 
 -12   7   6     6460.69     6379.62    125.69 o 
 -11   7   6     2271.05     2315.16    132.93 o 
 -10   7   6    14203.10    14451.82    262.32 o 
  -9   7   6     2967.93     2916.56    117.47 o 
  -8   7   6    13695.96    14184.89    243.21 o 
  -7   7   6     3828.17     3373.81    192.64 o 
  -6   7   6     8000.23     7712.29    131.24 o 
  -5   7   6      145.91      111.65     38.91 o 
  -4   7   6       23.82       56.68     23.90 o 
  -3   7   6     1029.49     1155.92     75.85 o 
  -2   7   6      386.35      347.58     50.91 o 
  -1   7   6     2569.15     2593.14     99.73 o 
   0   7   6     5537.91     5413.04    128.38 o 
   1   7   6      638.79      651.47     53.61 o 
   2   7   6    22195.97    22868.00    265.69 o 
   3   7   6     4442.18     4315.86     87.19 o 
   4   7   6    15036.75    15574.80    232.70 o 
   5   7   6     2784.13     2738.20     94.93 o 
   6   7   6    10400.32    11353.52    366.01 o 
   7   7   6     2628.78     2715.29    121.62 o 
   8   7   6     5796.65     6100.32    191.56 o 
   9   7   6      118.48      102.82     50.33 o 
  10   7   6     1394.64     1541.89    154.68 o 
  11   7   6      202.06      194.38     41.82 o 
  12   7   6        7.71      125.84     38.51 o 
  13   7   6       34.86       52.24     40.90 o 
  14   7   6      797.12      638.54    100.25 o 
 -18   8   6     2666.21     2464.89    281.66 o 
 -17   8   6      544.03      446.16     78.45 o 
 -16   8   6     4698.51     5273.52    214.09 o 
 -15   8   6      574.47      603.93     98.17 o 
 -14   8   6     1767.58     1878.84    287.99 o 
 -13   8   6      748.06      717.72     95.04 o 
 -12   8   6      346.40      404.06     65.24 o 
 -11   8   6       10.78        7.18     31.01 o 
 -10   8   6       28.84       56.58     24.04 o 
  -9   8   6      379.62      476.75     55.95 o 
  -8   8   6     4078.16     3932.04    159.92 o 
  -7   8   6     2885.20     2699.67    101.70 o 
  -6   8   6    12148.27    12340.84    210.72 o 
  -5   8   6     1802.24     1815.69     69.58 o 
  -4   8   6    21921.54    22925.73    321.33 o 
  -3   8   6     4765.14     4742.61    157.30 o 
  -2   8   6    13756.18    13959.18    224.70 o 
  -1   8   6      630.11      740.82     73.71 o 
   0   8   6    11521.37    11590.09    235.95 o 
   1   8   6      211.08      202.27     31.12 o 
   2   8   6     3194.67     3102.22    116.40 o 
   3   8   6       61.08       72.42     18.36 o 
   4   8   6      568.94      576.45     54.87 o 
   5   8   6       72.63       86.97     28.68 o 
   6   8   6     2222.07     2209.88     99.99 o 
   7   8   6     2550.75     2665.06     97.69 o 
   8   8   6     4111.28     4001.64    294.13 o 
   9   8   6     2130.75     2172.73    202.70 o 
  10   8   6     4019.65     4326.85    305.18 o 
  11   8   6      996.98      882.94    118.47 o 
  12   8   6     3439.51     3337.18    227.41 o 
  13   8   6      749.83      860.62    176.52 o 
  14   8   6     1831.63     1662.28    244.55 o 
 -17   9   6       93.78      118.97     49.75 o 
 -16   9   6      120.67      191.20     69.88 o 
 -15   9   6     1183.92     1128.45    182.85 o 
 -14   9   6      553.54      531.08    108.97 o 
 -13   9   6     3418.88     3720.01    188.68 o 
 -12   9   6     1139.65     1126.80    203.61 o 
 -11   9   6     5894.46     5994.44    215.20 o 
 -10   9   6     1076.78     1060.37    116.15 o 
  -9   9   6     9232.38     9733.89    291.52 o 
  -8   9   6      912.60      962.69    102.36 o 
  -7   9   6     6023.32     6075.44    169.12 o 
  -6   9   6     1545.04     1495.84     88.61 o 
  -5   9   6      704.22      781.87     72.03 o 
  -4   9   6      105.89      143.57     30.64 o 
  -3   9   6      160.90      185.37     35.46 o 
  -2   9   6        3.32       51.55     26.92 o 
  -1   9   6     3269.25     3159.10    124.54 o 
   0   9   6      132.39      149.14     38.51 o 
   1   9   6    11093.30    10984.22    280.81 o 
   2   9   6     1049.90     1123.79     72.84 o 
   3   9   6    11426.61    12046.07    240.84 o 
   4   9   6      432.16      431.09     48.69 o 
   5   9   6    10497.11    11552.71    299.30 o 
   6   9   6      930.53      912.56    125.61 o 
   7   9   6     5640.48     5820.75    172.05 o 
   8   9   6     1251.02     1189.11    143.75 o 
   9   9   6     1934.97     1980.49    228.90 o 
  10   9   6      288.63      296.25     56.53 o 
  11   9   6       11.95      147.02     49.32 o 
  12   9   6      109.98      102.93     32.43 o 
  13   9   6      162.85      171.15     57.80 o 
 -16  10   6     1263.68     1223.59    192.41 o 
 -15  10   6     2093.77     1869.92    325.89 o 
 -14  10   6      870.51      786.73    140.71 o 
 -13  10   6      619.35      390.15    116.69 o 
 -12  10   6      731.22      669.87    142.42 o 
 -11  10   6        3.87      131.83     55.82 o 
 -10  10   6      448.59      363.83     66.76 o 
  -9  10   6     1132.87     1039.78    135.47 o 
  -8  10   6      487.76      460.29     84.09 o 
  -7  10   6     3406.39     3867.14    118.19 o 
  -6  10   6      667.06      628.48    133.84 o 
  -5  10   6     5004.22     5606.18    150.14 o 
  -4  10   6     3930.15     3822.66    109.20 o 
  -3  10   6     7496.48     7607.41    152.37 o 
  -2  10   6     2504.75     2508.71    150.21 o 
  -1  10   6     8076.96     8035.07    191.18 o 
   0  10   6     2362.48     2479.58    121.18 o 
   1  10   6     3485.86     3688.03    115.32 o 
   2  10   6     1306.57     1188.34    103.72 o 
   3  10   6      557.35      522.90     69.47 o 
   4  10   6      190.76      186.56     46.33 o 
   5  10   6      104.96      121.57     41.38 o 
   6  10   6      347.59      373.76     66.62 o 
   7  10   6      933.30     1020.43    148.50 o 
   8  10   6      695.47      598.46     93.15 o 
   9  10   6     1442.84     1411.32    209.05 o 
  10  10   6     1161.66     1222.96    156.74 o 
  11  10   6     2687.40     2473.09    254.75 o 
  12  10   6      390.91      423.20     88.51 o 
 -14  11   6     1912.31     1620.55    250.06 o 
 -13  11   6       92.68      159.84     73.84 o 
 -12  11   6     3369.29     3500.34    189.90 o 
 -11  11   6       82.32      169.34     68.54 o 
 -10  11   6     4828.07     4822.57    198.71 o 
  -9  11   6       35.24       74.26     42.85 o 
  -8  11   6     6293.24     7079.31    241.63 o 
  -7  11   6      278.95      370.29     88.99 o 
  -6  11   6      425.94      536.28     74.21 o 
  -5  11   6      340.39      276.28     49.99 o 
  -4  11   6      259.60      319.97     55.93 o 
  -3  11   6      156.61      143.62     32.67 o 
  -2  11   6      194.85      274.97     44.52 o 
  -1  11   6       22.89       83.38     28.66 o 
   0  11   6     2605.20     2369.30    127.26 o 
   1  11   6      969.60     1015.03     99.80 o 
   2  11   6     4667.61     4614.70    223.44 o 
   3  11   6      312.02      240.00     73.65 o 
   4  11   6     4905.67     4740.51    284.11 o 
   5  11   6      433.68      563.89     82.89 o 
   6  11   6     2800.87     2642.82    223.63 o 
   7  11   6      128.59      120.53     41.52 o 
   8  11   6     2393.01     2180.68    217.68 o 
   9  11   6      492.44      481.67     75.48 o 
  10  11   6      291.89      202.59     49.77 o 
 -13  12   6      301.48      293.89    124.16 o 
 -12  12   6       46.42       55.43     84.90 o 
 -11  12   6      346.95      259.07     99.46 o 
 -10  12   6       11.71      110.07     42.35 o 
  -9  12   6      243.86      270.65     61.39 o 
  -8  12   6     1300.86     1254.01    158.16 o 
  -7  12   6      584.95      620.29     72.37 o 
  -6  12   6     1200.83     1134.05    144.08 o 
  -5  12   6      798.47      882.10    113.36 o 
  -4  12   6     2586.17     2612.90    148.08 o 
  -3  12   6     1447.97     1681.39    239.85 o 
  -2  12   6     4044.58     4373.31    171.27 o 
  -1  12   6     1759.42     1793.40    135.54 o 
   0  12   6     1789.70     1842.52    110.99 o 
   1  12   6      130.69      141.68     38.44 o 
   2  12   6      867.14      799.88    259.06 o 
   3  12   6       61.09       57.84     39.42 o 
   4  12   6       90.52      155.76     87.81 o 
   5  12   6        8.86      112.51     38.26 o 
   6  12   6       41.48       28.35     49.65 o 
   7  12   6      522.55      652.24    268.86 o 
   8  12   6      385.25      432.61    145.76 o 
 -11  13   6     2389.97     2251.34    371.78 o 
 -10  13   6       19.21       87.72     71.24 o 
  -9  13   6     2613.99     2439.38    393.49 o 
  -8  13   6        7.97      197.00     57.63 o 
  -7  13   6     1605.94     1586.42    283.81 o 
  -6  13   6       55.22       69.62     44.91 o 
  -5  13   6      396.00      440.35     83.04 o 
  -4  13   6       16.65       95.50     42.47 o 
  -3  13   6        5.53       64.35     52.66 o 
  -2  13   6        0.21       19.06     27.24 o 
  -1  13   6      584.97      545.23     99.00 o 
   0  13   6        0.85      232.89    167.57 o 
   1  13   6     1597.47     1471.41    239.59 o 
   2  13   6       32.43       43.89     62.70 o 
   3  13   6     1924.27     1752.45    250.63 o 
   4  13   6       27.11      107.60     49.44 o 
   5  13   6     1914.82     1965.66    216.79 o 
   6  13   6       28.78       82.92     88.74 o 
  -7  14   6      466.71      280.01    188.79 o 
  -6  14   6      513.48      379.64    102.53 o 
  -5  14   6      913.31     1072.71    162.71 o 
  -4  14   6      971.10      863.29    134.81 o 
  -3  14   6     1299.15     1179.06    280.75 o 
  -2  14   6     1000.12      915.39    193.66 o 
  -1  14   6     1103.45      806.17    176.94 o 
   0  14   6      695.09      835.65    202.57 o 
   1  14   6      567.92      577.12    219.11 o 
   2  14   6       96.39       54.85    108.04 o 
   3  14   6      208.47      196.45     81.44 o 
 -21   0   7     1508.22     1917.46    368.77 o 
 -19   0   7       64.85      152.95     56.46 o 
 -17   0   7     2579.29     2590.32    261.03 o 
 -15   0   7    10922.26    11307.78    404.91 o 
 -13   0   7    14845.19    14139.61    337.90 o 
 -11   0   7    44738.05    47104.31    478.09 o 
  -9   0   7    86718.13    90728.35    667.26 o 
  -7   0   7    12974.47    12272.87    187.40 o 
  -5   0   7    15815.30    16036.66    194.18 o 
  -3   0   7     6828.88     6241.11    126.00 o 
  -1   0   7    23158.86    22780.60    238.78 o 
   1   0   7    36728.66    35835.83    385.98 o 
   3   0   7    22935.74    23672.45    328.75 o 
   5   0   7    51276.46    53171.54    836.68 o 
   7   0   7    19620.17    20224.99    386.74 o 
   9   0   7     4668.63     4536.02    315.86 o 
  11   0   7      336.30      402.32     90.02 o 
  13   0   7      628.47      578.08     93.64 o 
  15   0   7     2843.95     2826.00    517.91 o 
 -21   1   7     2043.48     2083.46    252.27 o 
 -20   1   7     4461.27     4225.90    194.47 o 
 -19   1   7     4277.65     4337.18    116.73 o 
 -18   1   7     7015.77     7256.47    159.14 o 
 -17   1   7     6945.95     6842.15    147.24 o 
 -16   1   7     3267.06     3145.17    107.88 o 
 -15   1   7     2312.54     2625.74     80.52 o 
 -14   1   7     5240.87     5353.96    229.46 o 
 -13   1   7     2088.13     2172.82     79.78 o 
 -12   1   7      703.35      918.00     81.80 o 
 -11   1   7     1078.24     1112.70    100.59 o 
 -10   1   7      859.00     1087.86    106.42 o 
  -9   1   7     3180.43     3046.71     83.82 o 
  -8   1   7     8729.17     8464.49    127.78 o 
  -7   1   7    21482.59    21286.50    160.06 o 
  -6   1   7    37604.98    39036.76    336.48 o 
  -5   1   7    26867.92    26663.14    176.11 o 
  -4   1   7    34719.00    33522.41    212.55 o 
  -3   1   7    46085.04    46260.70    280.95 o 
  -2   1   7    60962.08    62872.35    328.13 o 
  -1   1   7    10767.80     9993.39    102.32 o 
   0   1   7     8659.30     8017.50     87.60 o 
   1   1   7     3847.52     3662.90     66.18 o 
   2   1   7     3854.06     3851.88     62.66 o 
   3   1   7       31.69       70.02     19.48 o 
   4   1   7       17.04       23.54     21.11 o 
   5   1   7       73.20       47.52     20.34 o 
   6   1   7     5186.13     5104.40    123.30 o 
   7   1   7     4757.78     4607.73    117.62 o 
   8   1   7     5020.96     4737.77    133.80 o 
   9   1   7     9853.00     9863.92    198.27 o 
  10   1   7     5095.31     5087.91    144.05 o 
  11   1   7     2938.51     2890.45    126.48 o 
  12   1   7     5354.86     5558.05    185.47 o 
  13   1   7     3284.53     3431.64    201.94 o 
  14   1   7     3502.03     3679.47    236.42 o 
  15   1   7     1581.14     1566.05    161.18 o 
  16   1   7      697.87      526.19     74.02 o 
 -21   2   7       18.40      123.69     48.44 o 
 -20   2   7      603.38      484.83    111.61 o 
 -19   2   7       22.93      121.80     53.10 o 
 -18   2   7       68.28       47.63     36.00 o 
 -17   2   7      421.76      299.07     46.68 o 
 -16   2   7     3218.17     3150.35    109.87 o 
 -15   2   7      130.05      197.50     52.67 o 
 -14   2   7    11467.56    11282.23    186.37 o 
 -13   2   7       38.29       49.25     33.34 o 
 -12   2   7    35067.90    37089.17    461.21 o 
 -11   2   7      486.19      548.26     47.94 o 
 -10   2   7    40320.16    41881.27    684.32 o 
  -9   2   7      301.01      340.25     38.44 o 
  -8   2   7    25238.57    25265.71    258.14 o 
  -7   2   7      573.34      671.16     44.03 o 
  -6   2   7    14004.50    13547.41    162.19 o 
  -5   2   7     1830.19     2077.40     41.91 o 
  -4   2   7      672.24      586.34     35.82 o 
  -3   2   7     7613.40     8140.87     86.36 o 
  -2   2   7     3354.47     3368.33     46.23 o 
  -1   2   7      176.94      154.79     20.77 o 
   0   2   7    26057.20    25082.85    226.91 o 
   1   2   7      311.14      263.99     35.08 o 
   2   2   7    33536.15    33200.31    484.19 o 
   3   2   7      639.48      670.26     53.98 o 
   4   2   7    19603.85    18894.07    152.58 o 
   5   2   7     1111.78     1159.82     47.88 o 
   6   2   7    21410.29    21754.25    220.36 o 
   7   2   7      141.68       99.90     22.98 o 
   8   2   7     7526.98     7435.69    164.33 o 
   9   2   7      412.83      355.00     37.92 o 
  10   2   7      107.15      144.08     29.85 o 
  11   2   7      176.53      197.80     47.35 o 
  12   2   7      599.70      617.34     79.11 o 
  13   2   7       25.43      112.71     35.14 o 
  14   2   7     2115.98     2330.53    236.74 o 
  15   2   7       71.35      152.85     34.10 o 
  16   2   7     3453.76     3479.17    295.03 o 
 -21   3   7     3058.43     2743.56    226.21 o 
 -20   3   7     1941.51     1670.59    199.62 o 
 -19   3   7     5483.74     5735.35    232.95 o 
 -18   3   7     3699.55     3781.08    137.92 o 
 -17   3   7     5869.80     5814.50    165.14 o 
 -16   3   7     3911.64     3807.27     85.13 o 
 -15   3   7    10966.95    10709.46    241.78 o 
 -14   3   7     2968.75     2961.20    106.47 o 
 -13   3   7     2888.19     2774.23     87.48 o 
 -12   3   7     1366.73     1460.94     80.32 o 
 -11   3   7      270.53      256.02     37.30 o 
 -10   3   7      502.76      657.47     52.17 o 
  -9   3   7     3207.33     3048.55    101.55 o 
  -8   3   7     4744.96     4382.87     80.08 o 
  -7   3   7    15913.56    14772.75    148.02 o 
  -6   3   7     2613.11     2452.59     44.61 o 
  -5   3   7    40595.56    40011.46    308.38 o 
  -4   3   7    15032.25    14519.44    159.69 o 
  -3   3   7    34381.03    34108.86    254.81 o 
  -2   3   7    13702.12    14048.73    152.17 o 
  -1   3   7    26383.29    26444.06    220.32 o 
   0   3   7     7843.35     7751.14    103.12 o 
   1   3   7     6723.10     6750.28    104.31 o 
   2   3   7     1787.64     1814.38     56.34 o 
   3   3   7       39.10       55.80     24.84 o 
   4   3   7     2017.27     1874.83     68.85 o 
   5   3   7      589.38      552.32     54.36 o 
   6   3   7     2221.30     2036.43     72.91 o 
   7   3   7     6357.84     6200.63    180.21 o 
   8   3   7     3426.04     3166.35    107.55 o 
   9   3   7     9000.11     9370.18    208.66 o 
  10   3   7     3937.26     3917.30    161.43 o 
  11   3   7     6131.56     6333.04    220.11 o 
  12   3   7     1844.31     1902.26    135.78 o 
  13   3   7     4986.54     4752.82    184.77 o 
  14   3   7     1715.34     1727.55    188.10 o 
  15   3   7     1527.83     1184.29    215.50 o 
  16   3   7      270.79      188.65     87.86 o 
 -20   4   7       53.16      133.30     35.20 o 
 -19   4   7      182.55      146.67     64.60 o 
 -18   4   7       16.30       57.05     34.62 o 
 -17   4   7     1718.80     1686.57    156.79 o 
 -16   4   7      267.83      129.36     47.10 o 
 -15   4   7     8319.01     7674.98    240.03 o 
 -14   4   7     2875.66     2896.08     83.45 o 
 -13   4   7    11825.28    11809.55    217.79 o 
 -12   4   7      788.23      817.44     68.53 o 
 -11   4   7    26870.53    27670.14    419.75 o 
 -10   4   7     1785.86     1737.85     42.51 o 
  -9   4   7    15629.71    14781.09    162.93 o 
  -8   4   7     1478.55     1411.40     57.20 o 
  -7   4   7    20562.94    20793.58    427.52 o 
  -6   4   7      307.17      337.22     30.30 o 
  -5   4   7     8624.79     8900.87     96.11 o 
  -4   4   7     1923.83     1878.94     44.34 o 
  -3   4   7      726.39      746.89     43.58 o 
  -2   4   7     1458.32     1354.18     44.71 o 
  -1   4   7     6759.19     6467.84    134.37 o 
   0   4   7     6867.64     6700.98    102.00 o 
   1   4   7    19701.98    19932.95    183.46 o 
   2   4   7      194.31      153.39     29.75 o 
   3   4   7    31121.88    31821.47    439.02 o 
   4   4   7     3848.12     3715.59    110.25 o 
   5   4   7    16991.18    17625.13    233.32 o 
   6   4   7      981.68      932.14     73.46 o 
   7   4   7    12548.73    12999.00    327.52 o 
   8   4   7      955.83     1076.31    114.29 o 
   9   4   7     1862.85     1998.56    112.52 o 
  10   4   7       47.34       54.89     30.96 o 
  11   4   7      223.85      308.05     40.19 o 
  12   4   7      341.15      266.13     56.30 o 
  13   4   7      980.15      986.65    103.03 o 
  14   4   7       16.46      103.27     33.51 o 
  15   4   7     1590.91     1509.15    213.45 o 
 -20   5   7     3209.93     2747.84    248.37 o 
 -19   5   7     1477.83     1322.97    198.99 o 
 -18   5   7     4419.81     4708.51    157.54 o 
 -17   5   7      657.34      750.38     87.33 o 
 -16   5   7     3449.60     3284.08    188.88 o 
 -15   5   7      298.89      267.83     54.92 o 
 -14   5   7     5152.37     5257.63    134.70 o 
 -13   5   7       94.08      100.63     16.17 o 
 -12   5   7      437.30      514.33     49.05 o 
 -11   5   7      413.32      357.59     38.36 o 
 -10   5   7     1109.76     1099.50     69.84 o 
  -9   5   7     2914.42     2639.19     43.36 o 
  -8   5   7     5989.15     5472.71     94.21 o 
  -7   5   7     5772.40     5362.29     84.70 o 
  -6   5   7    15780.52    15184.05    167.65 o 
  -5   5   7    13198.30    12956.57    176.26 o 
  -4   5   7    32856.64    32514.21    292.72 o 
  -3   5   7     4310.01     4158.47     78.44 o 
  -2   5   7    37443.00    38659.95    373.48 o 
  -1   5   7    19395.55    20340.30    197.30 o 
   0   5   7     8206.45     7499.32    104.50 o 
   1   5   7     7287.17     7062.08    133.75 o 
   2   5   7     7694.47     7919.21    126.91 o 
   3   5   7      547.03      606.66     72.09 o 
   4   5   7        2.23       47.16     22.14 o 
   5   5   7       80.86       43.24     30.51 o 
   6   5   7     2234.04     2306.45     98.74 o 
   7   5   7      188.63      247.78     42.33 o 
   8   5   7     5634.29     5872.27    227.90 o 
   9   5   7     4264.93     4296.02    138.22 o 
  10   5   7     7150.76     7832.92    242.55 o 
  11   5   7     2063.26     2062.54    144.73 o 
  12   5   7     6325.43     6446.85    151.73 o 
  13   5   7     1037.12     1000.03    151.50 o 
  14   5   7     2506.34     2028.71    246.89 o 
  15   5   7      651.40      541.30     86.04 o 
 -19   6   7      242.94      225.52     54.20 o 
 -18   6   7      342.64      164.59     77.04 o 
 -17   6   7       53.09       74.90     36.43 o 
 -16   6   7     1373.98     1297.06    180.67 o 
 -15   6   7      173.25      270.75     52.63 o 
 -14   6   7     7443.94     7483.65    185.80 o 
 -13   6   7       46.83       77.79     34.62 o 
 -12   6   7     9677.31    10301.99    224.70 o 
 -11   6   7     1377.72     1219.90    102.53 o 
 -10   6   7     8027.16     8011.70    175.73 o 
  -9   6   7      970.71     1024.99     76.25 o 
  -8   6   7    12724.56    12658.32    153.45 o 
  -7   6   7      703.92      696.51     38.90 o 
  -6   6   7     7795.46     7772.29    168.86 o 
  -5   6   7     1796.13     1862.52     60.86 o 
  -4   6   7       40.73       20.78     17.32 o 
  -3   6   7       13.90       42.40     20.33 o 
  -2   6   7     7248.89     6996.66    141.23 o 
  -1   6   7      645.63      633.46     43.60 o 
   0   6   7    12872.80    13140.11    166.63 o 
   1   6   7     2130.59     2130.12     52.08 o 
   2   6   7    23795.03    23757.77    231.26 o 
   3   6   7     5268.09     5028.96    103.94 o 
   4   6   7    30339.66    31372.47    379.96 o 
   5   6   7     2196.84     2119.95     93.96 o 
   6   6   7    10774.26    11362.76    251.41 o 
   7   6   7      146.59      135.23     33.20 o 
   8   6   7     5223.54     5582.51    217.27 o 
   9   6   7      514.52      582.58     61.26 o 
  10   6   7     1328.61     1405.92    141.90 o 
  11   6   7       28.84      126.78     48.45 o 
  12   6   7       65.96      190.41     49.28 o 
  13   6   7       96.89      114.93     45.22 o 
  14   6   7      648.90      444.26    121.49 o 
 -19   7   7     2484.57     2168.22    363.69 o 
 -18   7   7      736.52      622.76     84.36 o 
 -17   7   7     4249.80     4015.13    254.71 o 
 -16   7   7      606.74      576.43    102.59 o 
 -15   7   7     3684.18     3644.20    184.70 o 
 -14   7   7      206.07      316.83     59.85 o 
 -13   7   7     1791.00     1727.92    173.43 o 
 -12   7   7       53.57       66.29     22.09 o 
 -11   7   7      289.33      293.47     46.21 o 
 -10   7   7      391.44      520.62     55.46 o 
  -9   7   7     2154.21     2173.97     84.48 o 
  -8   7   7     1987.59     1881.02    102.12 o 
  -7   7   7     9950.82     9676.19    196.19 o 
  -6   7   7     6927.81     6832.83    165.89 o 
  -5   7   7     9987.03     9999.59    167.49 o 
  -4   7   7     2799.50     2657.29    145.93 o 
  -3   7   7    14904.03    14707.23    188.83 o 
  -2   7   7     3396.86     3033.91     99.48 o 
  -1   7   7    12082.91    11837.65    197.86 o 
   0   7   7     1752.59     1717.52     50.42 o 
   1   7   7     6075.25     6032.74    114.03 o 
   2   7   7     1982.68     2165.54     84.90 o 
   3   7   7       11.93       39.78     15.53 o 
   4   7   7        8.89       26.74     23.91 o 
   5   7   7      753.77      710.26     72.78 o 
   6   7   7       55.12      109.15     32.88 o 
   7   7   7     5926.38     6060.78    175.09 o 
   8   7   7      881.12      949.57    101.92 o 
   9   7   7     6544.12     6760.93    241.39 o 
  10   7   7     1219.87     1150.05    136.05 o 
  11   7   7     5517.67     6046.74    240.89 o 
  12   7   7      531.61      722.97    129.70 o 
  13   7   7     2025.48     1983.92    266.41 o 
  14   7   7      394.00      323.00     83.02 o 
 -18   8   7        1.20      146.20     79.81 o 
 -17   8   7      383.46      217.96     90.76 o 
 -16   8   7      218.61      121.96    108.78 o 
 -15   8   7     2644.72     2658.59    296.91 o 
 -14   8   7      266.36      224.38     65.35 o 
 -13   8   7     3762.64     3740.60    299.72 o 
 -12   8   7     2113.85     2272.41    129.43 o 
 -11   8   7    11613.85    12531.26    319.82 o 
 -10   8   7     2093.12     2067.40    151.53 o 
  -9   8   7     7180.33     7292.77    105.17 o 
  -8   8   7     1661.95     1831.30    187.13 o 
  -7   8   7     3487.26     3242.67    149.82 o 
  -6   8   7     1643.95     1733.16     71.11 o 
  -5   8   7      995.37     1047.83     93.14 o 
  -4   8   7     1953.09     1859.05     77.71 o 
  -3   8   7       83.62       93.75     25.74 o 
  -2   8   7       81.04       89.35     35.56 o 
  -1   8   7     1825.75     1771.32     95.15 o 
   0   8   7     1431.20     1305.44     68.85 o 
   1   8   7    10014.25     9851.15    177.45 o 
   2   8   7     2522.86     2582.09     83.60 o 
   3   8   7     9144.26     9410.44    197.41 o 
   4   8   7     2886.27     3142.24    131.53 o 
   5   8   7    10590.88    11114.29    283.16 o 
   6   8   7      620.88      610.15     69.75 o 
   7   8   7     6538.51     6808.91    255.68 o 
   8   8   7      417.53      387.03     61.47 o 
   9   8   7     1728.12     1608.95    190.24 o 
  10   8   7       16.66      113.25     42.02 o 
  11   8   7      134.99      148.16     61.27 o 
  12   8   7       97.38      132.07     44.83 o 
  13   8   7      333.67      207.65     73.00 o 
 -17   9   7      309.18      319.77     91.25 o 
 -16   9   7     3561.97     4040.67    539.98 o 
 -15   9   7       92.42      136.80     66.24 o 
 -14   9   7     2256.36     2380.35    237.50 o 
 -13   9   7        9.40       41.56     56.53 o 
 -12   9   7      315.60      523.11    125.64 o 
 -11   9   7       72.91       71.11     42.69 o 
 -10   9   7       12.03       66.85     30.63 o 
  -9   9   7      294.02      259.00     69.28 o 
  -8   9   7     3146.44     3174.86    125.78 o 
  -7   9   7      887.31      946.28    109.48 o 
  -6   9   7     4626.60     4839.35     96.14 o 
  -5   9   7      541.03      582.08     63.82 o 
  -4   9   7    10186.07    10676.82    218.64 o 
  -3   9   7      821.81      852.75    103.61 o 
  -2   9   7     9696.39    10055.16    214.06 o 
  -1   9   7      193.80      172.31     32.39 o 
   0   9   7     3767.95     3766.55    127.16 o 
   1   9   7       95.31      106.85     19.81 o 
   2   9   7     2128.82     2061.50     66.46 o 
   3   9   7        5.72       62.02     24.51 o 
   4   9   7      436.66      387.79     54.97 o 
   5   9   7      209.43      168.38     31.23 o 
   6   9   7     2154.24     2111.22    162.31 o 
   7   9   7      106.94      100.23     45.19 o 
   8   9   7     3667.22     3062.24    151.30 o 
   9   9   7       91.51       47.81     44.62 o 
  10   9   7     3770.18     4106.13    346.64 o 
  11   9   7      512.86      434.76     68.70 o 
  12   9   7     2233.53     2588.09    260.10 o 
 -16  10   7     1131.42     1076.24    174.51 o 
 -15  10   7      159.77      229.29     72.03 o 
 -14  10   7     2228.51     2262.54    343.56 o 
 -13  10   7      761.64      646.15    107.11 o 
 -12  10   7     3118.71     3460.27    229.20 o 
 -11  10   7      831.03     1050.06    150.33 o 
 -10  10   7     5733.00     6270.85    154.96 o 
  -9  10   7     2245.89     2352.16    183.52 o 
  -8  10   7     5202.24     5418.90    146.81 o 
  -7  10   7      785.45      865.15     88.76 o 
  -6  10   7      789.40      909.01    108.87 o 
  -5  10   7      545.29      495.70     79.44 o 
  -4  10   7        7.07       20.46     29.17 o 
  -3  10   7      590.79      488.44     57.75 o 
  -2  10   7      646.15      552.61     62.97 o 
  -1  10   7      319.84      248.22     38.32 o 
   0  10   7     3035.64     3062.88    133.17 o 
   1  10   7      908.47      883.50     89.25 o 
   2  10   7     3555.05     3436.93    102.24 o 
   3  10   7     1185.34     1295.32    207.28 o 
   4  10   7     3683.00     4136.20    193.05 o 
   5  10   7     1014.17      881.29    167.96 o 
   6  10   7     3943.75     4150.75    266.69 o 
   7  10   7      549.39      639.71    180.21 o 
   8  10   7     1275.91     1095.59    168.05 o 
   9  10   7       56.33      126.34     55.90 o 
  10  10   7      443.87      509.88    119.48 o 
  11  10   7      118.64       18.00     64.96 o 
 -14  11   7        1.00      122.47     83.90 o 
 -13  11   7      653.41      717.62    121.23 o 
 -12  11   7      113.03      407.20    129.94 o 
 -11  11   7      171.50      209.11     47.26 o 
 -10  11   7       96.98      297.07     99.51 o 
  -9  11   7      849.80      972.62    131.20 o 
  -8  11   7      524.16      638.05     95.95 o 
  -7  11   7     3239.89     3233.91    165.77 o 
  -6  11   7      824.88      658.40     90.77 o 
  -5  11   7     4257.43     5073.09    159.06 o 
  -4  11   7      888.77      963.76    115.62 o 
  -3  11   7     5984.66     6356.66    213.52 o 
  -2  11   7      516.98      533.78     58.29 o 
  -1  11   7     6736.40     6750.27    250.83 o 
   0  11   7        7.67       97.06     25.48 o 
   1  11   7      892.83      797.25    103.57 o 
   2  11   7       12.73       36.49     34.97 o 
   3  11   7       86.62      169.73     53.13 o 
   4  11   7        1.26       89.48     31.88 o 
   5  11   7      318.36      341.54     59.19 o 
   6  11   7        3.98       64.20     73.60 o 
   7  11   7      995.86      880.12    158.03 o 
   8  11   7        1.48      122.87     62.89 o 
   9  11   7     2472.26     1746.56    352.94 o 
 -13  12   7     1761.76     1404.26    306.24 o 
 -12  12   7     1040.09     1150.63    182.25 o 
 -11  12   7     3000.70     3199.94    189.63 o 
 -10  12   7     1055.23     1070.63    173.55 o 
  -9  12   7     3444.53     3459.13    187.81 o 
  -8  12   7     2058.23     1990.48    250.59 o 
  -7  12   7      292.12      423.44     66.36 o 
  -6  12   7      334.99      262.21     63.88 o 
  -5  12   7      107.25      181.82     50.52 o 
  -4  12   7       19.67       73.85     43.40 o 
  -3  12   7      120.83      108.57     33.45 o 
  -2  12   7       79.20       98.66     40.26 o 
  -1  12   7     1165.76     1006.54    109.05 o 
   0  12   7      647.38      600.99     74.98 o 
   1  12   7     2546.97     2404.06    193.47 o 
   2  12   7     2088.29     1878.83    233.58 o 
   3  12   7     1407.39     1438.41    189.04 o 
   4  12   7     1022.60      968.64    134.93 o 
   5  12   7     1403.93     1574.47    191.41 o 
   6  12   7      811.98      988.34    156.03 o 
   7  12   7     1350.58     1351.29    365.62 o 
   8  12   7       89.17      160.99    178.18 o 
 -10  13   7      290.44      214.77     52.23 o 
  -9  13   7       17.53       78.93     74.55 o 
  -8  13   7     1062.24      872.87    214.18 o 
  -7  13   7       46.03      111.63     36.29 o 
  -6  13   7     2816.32     2589.09    238.57 o 
  -5  13   7        1.17       45.38     39.51 o 
  -4  13   7     2466.35     2563.33    202.43 o 
  -3  13   7        3.26       79.70     77.18 o 
  -2  13   7     3631.17     3539.22    297.39 o 
  -1  13   7       31.67      110.09     49.32 o 
   0  13   7     1386.71     1861.23    485.63 o 
   1  13   7        0.93      127.01     72.76 o 
   2  13   7      200.26      284.59    149.79 o 
   3  13   7       42.27      150.05     65.62 o 
   4  13   7        5.81      -45.84     66.84 o 
   5  13   7       16.13      126.07     70.14 o 
  -7  14   7      343.35      306.47    133.94 o 
  -6  14   7      182.27      304.82     89.91 o 
  -5  14   7       73.72      108.71     33.43 o 
  -4  14   7       15.80       35.37     34.56 o 
  -3  14   7       19.89       97.70     51.48 o 
  -2  14   7      181.77      251.63    112.17 o 
  -1  14   7      202.23      144.42    106.11 o 
   1  14   7      814.97     1037.67    236.75 o 
 -20   0   8     7192.70     7103.67    203.84 o 
 -18   0   8    15265.43    15058.21    491.46 o 
 -16   0   8     5081.95     5383.20    173.67 o 
 -14   0   8    12549.51    12839.45    328.38 o 
 -12   0   8      798.33      821.77    121.76 o 
 -10   0   8     3850.03     3515.48    100.93 o 
  -8   0   8    22872.53    22540.52    391.60 o 
  -6   0   8    31151.54    30065.77    376.11 o 
  -4   0   8    49060.26    47767.86    453.18 o 
  -2   0   8    25889.45    25798.35    368.68 o 
   0   0   8    19265.65    18620.03    323.16 o 
   2   0   8     3575.68     3387.71     97.51 o 
   4   0   8       36.94       98.04     35.03 o 
   6   0   8     2706.33     2411.31    109.06 o 
   8   0   8    15038.96    15374.58    373.18 o 
  10   0   8     4897.17     4878.19    190.68 o 
  12   0   8     5818.91     6575.26    325.76 o 
  14   0   8     5094.19     4918.76    335.98 o 
  16   0   8      550.20      303.56    101.25 o 
 -21   1   8      585.40      582.43    104.33 o 
 -20   1   8        4.99      117.26     29.25 o 
 -19   1   8       23.03       89.40     33.30 o 
 -18   1   8      343.50      307.23     50.11 o 
 -17   1   8      291.04      275.04     42.07 o 
 -16   1   8     2425.29     2458.77     82.62 o 
 -15   1   8     8237.18     7978.75    215.39 o 
 -14   1   8     6967.92     7026.85    174.76 o 
 -13   1   8    12255.39    12451.28    247.72 o 
 -12   1   8    18790.34    18476.01    363.75 o 
 -11   1   8    19974.32    18981.38    235.63 o 
 -10   1   8    26010.57    26890.47    312.97 o 
  -9   1   8    11140.78    10884.46    157.75 o 
  -8   1   8    13304.72    12971.90    143.34 o 
  -7   1   8    12512.96    12118.90    137.41 o 
  -6   1   8     7317.92     7195.55    104.74 o 
  -5   1   8     1238.27     1357.96     52.53 o 
  -4   1   8     2307.05     2269.39     43.88 o 
  -3   1   8     9016.96     8597.99     97.27 o 
  -2   1   8      720.60     1051.13     55.51 o 
  -1   1   8     2545.58     2442.25     48.55 o 
   0   1   8    11756.16    11369.59    133.73 o 
   1   1   8    12366.72    11922.47    160.07 o 
   2   1   8    11286.65    11277.45    133.39 o 
   3   1   8    10835.27    10099.15    127.18 o 
   4   1   8     5615.50     5585.81    120.60 o 
   5   1   8    19640.13    19907.67    216.46 o 
   6   1   8     4061.67     3909.49     98.78 o 
   7   1   8     7258.35     7374.04    151.66 o 
   8   1   8     4022.89     4032.62    140.94 o 
   9   1   8     1658.23     1721.20     99.33 o 
  10   1   8       18.56       64.72     35.70 o 
  11   1   8       58.11       90.61     42.01 o 
  12   1   8      184.19      207.90     44.27 o 
  13   1   8      196.52      219.67     59.97 o 
  14   1   8      575.21      506.23     84.88 o 
  15   1   8     1652.33     1506.00    209.16 o 
  16   1   8     1629.18     1547.21    198.23 o 
 -21   2   8     3869.14     3667.47    202.70 o 
 -20   2   8      128.55      146.50     53.47 o 
 -19   2   8     9275.06    10143.37    190.06 o 
 -18   2   8        4.62       72.35     25.96 o 
 -17   2   8     9264.86     9164.85    182.45 o 
 -16   2   8      213.25      254.88     44.53 o 
 -15   2   8     6911.81     6980.05    139.66 o 
 -14   2   8       92.71      112.70     20.38 o 
 -13   2   8     2156.32     2240.75     98.09 o 
 -12   2   8       47.96       96.33     29.31 o 
 -11   2   8     1631.45     1556.91    115.65 o 
 -10   2   8       78.60       97.23     27.91 o 
  -9   2   8     7195.36     6864.31    118.00 o 
  -8   2   8      232.90      268.02     29.05 o 
  -7   2   8    33010.10    32674.75    286.40 o 
  -6   2   8      978.21     1042.46     49.47 o 
  -5   2   8    54939.96    57133.50    413.38 o 
  -4   2   8      401.59      467.84     41.19 o 
  -3   2   8    78467.29    77999.38    532.31 o 
  -2   2   8      339.76      356.48     30.51 o 
  -1   2   8    15204.29    14370.94    191.96 o 
   0   2   8       74.76       64.14     24.85 o 
   1   2   8    10393.85    10430.76    149.95 o 
   2   2   8      412.81      468.60     55.46 o 
   3   2   8       13.71       41.58     22.70 o 
   4   2   8      134.19       83.56     29.43 o 
   5   2   8     1783.67     1816.86     56.37 o 
   6   2   8       15.59       19.25     21.39 o 
   7   2   8    10027.83    10087.36    193.35 o 
   8   2   8      233.20      189.62     35.94 o 
   9   2   8     8422.72     8309.99    152.69 o 
  10   2   8      115.68      124.50     47.88 o 
  11   2   8     8830.71     9240.20    242.40 o 
  12   2   8      402.23      369.52     68.23 o 
  13   2   8     6461.31     7090.86    227.99 o 
  14   2   8       19.64      145.22     55.85 o 
  15   2   8     1977.58     2041.30    241.22 o 
 -21   3   8      164.22      174.84     50.75 o 
 -20   3   8      178.80      224.20     49.99 o 
 -19   3   8        0.77       61.75     40.93 o 
 -18   3   8       76.38       73.80     37.99 o 
 -17   3   8     1778.32     1579.60    179.65 o 
 -16   3   8     2294.41     2388.93    153.86 o 
 -15   3   8     3948.54     3755.31    105.83 o 
 -14   3   8     6094.88     6427.92    115.40 o 
 -13   3   8     5176.59     5723.22    132.90 o 
 -12   3   8    21112.61    21959.00    351.71 o 
 -11   3   8     5119.55     4948.23    113.89 o 
 -10   3   8    18591.86    18707.42    217.14 o 
  -9   3   8     4073.84     3922.42     81.30 o 
  -8   3   8    10974.96    10477.34    122.77 o 
  -7   3   8     3587.21     3524.13     73.46 o 
  -6   3   8     4820.25     5191.15     93.55 o 
  -5   3   8     2267.19     2252.81     50.77 o 
  -4   3   8     2844.90     2787.59     89.22 o 
  -3   3   8     4642.30     4547.74     83.11 o 
  -2   3   8     6981.49     7117.82    111.97 o 
  -1   3   8     4583.65     4472.73     75.92 o 
   0   3   8    24343.67    25190.29    236.00 o 
   1   3   8    25264.42    26193.89    232.89 o 
   2   3   8    17057.02    16446.83    205.91 o 
   3   3   8     9576.12     9335.26    175.22 o 
   4   3   8    20493.10    19702.35    293.43 o 
   5   3   8     3464.08     2990.79     92.99 o 
   6   3   8     8156.35     8276.13    160.40 o 
   7   3   8     2773.58     2605.01     96.73 o 
   8   3   8     4760.43     4664.08    152.41 o 
   9   3   8      871.91      866.81     76.72 o 
  10   3   8      310.51      239.79     42.44 o 
  11   3   8       14.97      132.61     42.14 o 
  12   3   8      164.86      199.71     48.28 o 
  13   3   8      492.92      585.25     79.00 o 
  14   3   8     1546.37     1416.28    147.10 o 
  15   3   8      836.12      537.93    133.35 o 
 -21   4   8      166.38      170.74     64.16 o 
 -20   4   8     4821.20     4931.60    184.60 o 
 -19   4   8      560.58      488.11     91.99 o 
 -18   4   8     7399.28     7389.21    291.95 o 
 -17   4   8      145.01      235.45     47.67 o 
 -16   4   8     5661.82     5946.51    130.57 o 
 -15   4   8     3249.62     3144.32    203.79 o 
 -14   4   8     2434.11     2538.43    109.31 o 
 -13   4   8      356.76      339.26     44.23 o 
 -12   4   8     1339.67     1273.56     62.55 o 
 -11   4   8     1220.69     1272.46     68.55 o 
 -10   4   8     8211.24     7773.26    138.75 o 
  -9   4   8      472.22      529.38     46.60 o 
  -8   4   8     8473.96     8121.83    145.65 o 
  -7   4   8      137.47      203.05     21.54 o 
  -6   4   8    16154.84    14823.38    168.42 o 
  -5   4   8      990.61      956.83     55.47 o 
  -4   4   8    31465.35    30791.79    307.21 o 
  -3   4   8     1065.98     1175.40     53.83 o 
  -2   4   8    27246.21    27668.15    253.70 o 
  -1   4   8       81.16       87.38     27.56 o 
   0   4   8     5508.41     5414.15    101.84 o 
   1   4   8      286.72      333.63     31.91 o 
   2   4   8      939.13     1018.39     64.33 o 
   3   4   8      698.70      816.44     51.49 o 
   4   4   8      506.95      542.02     47.71 o 
   5   4   8       53.21       22.90     19.88 o 
   6   4   8     6674.42     6421.23    116.23 o 
   7   4   8     1182.31     1139.34     65.09 o 
   8   4   8     7312.16     7672.04    165.56 o 
   9   4   8       23.68       97.39     31.04 o 
  10   4   8    10158.40    10553.55    286.02 o 
  11   4   8      807.78      873.72     98.83 o 
  12   4   8     7909.31     8423.65    218.92 o 
  13   4   8      358.57      365.11     56.22 o 
  14   4   8     2678.39     2649.67    235.06 o 
  15   4   8       95.00      146.31     79.07 o 
 -20   5   8       19.99       83.35     40.95 o 
 -19   5   8       47.51       89.01     35.05 o 
 -18   5   8      378.46      279.67     67.16 o 
 -17   5   8      209.36      198.67     47.19 o 
 -16   5   8     3788.95     3427.43    127.74 o 
 -15   5   8     6960.90     7002.11    287.92 o 
 -14   5   8     8257.36     7899.44    168.52 o 
 -13   5   8    13341.81    13315.33    311.70 o 
 -12   5   8     2203.57     2400.31    118.19 o 
 -11   5   8     6154.74     5689.02    116.32 o 
 -10   5   8     5046.02     4839.11    103.30 o 
  -9   5   8    11521.09    11717.65    150.82 o 
  -8   5   8     3511.35     3273.07     62.26 o 
  -7   5   8     7509.98     7274.69     86.49 o 
  -6   5   8     2386.37     2421.08     59.78 o 
  -5   5   8      430.34      432.09     34.30 o 
  -4   5   8       27.11       47.51     18.05 o 
  -3   5   8     2155.21     2056.82     54.48 o 
  -2   5   8     1439.14     1312.28     47.25 o 
  -1   5   8     8827.63     8497.66    163.48 o 
   0   5   8     1565.12     1437.46     44.30 o 
   1   5   8     6177.61     5495.64    100.92 o 
   2   5   8    17277.80    17723.55    228.08 o 
   3   5   8    28931.04    29641.00    491.39 o 
   4   5   8     2102.66     2028.94    110.64 o 
   5   5   8     6664.33     6323.33    107.19 o 
   6   5   8     4762.86     4664.74    122.36 o 
   7   5   8     3581.56     3724.48    149.40 o 
   8   5   8      285.44      306.43     43.37 o 
   9   5   8      869.05      948.02     95.38 o 
  10   5   8      239.29      252.99     43.35 o 
  11   5   8        1.64       26.98     51.65 o 
  12   5   8       16.14        3.56     47.58 o 
  13   5   8      709.55      594.15    102.89 o 
  14   5   8      141.21      136.16     52.58 o 
 -20   6   8      427.10      255.42    111.35 o 
 -19   6   8     5341.52     5967.96    470.10 o 
 -18   6   8      864.45      759.85    113.05 o 
 -17   6   8     4324.63     5048.12    245.39 o 
 -16   6   8      891.47      790.70     81.62 o 
 -15   6   8     4408.20     4764.16    145.00 o 
 -14   6   8      455.32      414.91     61.67 o 
 -13   6   8     1338.44     1297.40    112.96 o 
 -12   6   8        5.74       32.85     12.88 o 
 -11   6   8     1053.72     1016.87     97.87 o 
 -10   6   8      191.01      204.89     34.77 o 
  -9   6   8     4849.52     4530.57     86.79 o 
  -8   6   8     1669.37     1583.00     67.00 o 
  -7   6   8    11305.15    10966.67    145.61 o 
  -6   6   8     1382.34     1255.80     43.66 o 
  -5   6   8    24707.07    25369.03    271.13 o 
  -4   6   8     3237.53     2959.34     66.14 o 
  -3   6   8    17666.06    17598.60    243.54 o 
  -2   6   8     2256.83     2249.63     77.92 o 
  -1   6   8    15219.27    14863.36    182.23 o 
   0   6   8      185.02      155.00     26.68 o 
   1   6   8     3002.13     2869.93     61.25 o 
   2   6   8       46.16       52.66     15.24 o 
   3   6   8     3080.03     2953.29     68.91 o 
   4   6   8      227.06      207.34     37.34 o 
   5   6   8     6439.86     6412.41    195.01 o 
   6   6   8      250.30      255.24     48.63 o 
   7   6   8     3234.71     3563.59    159.69 o 
   8   6   8      753.96      667.31     71.93 o 
   9   6   8     7157.68     7209.86    236.36 o 
  10   6   8      612.13      714.71     81.15 o 
  11   6   8     5771.08     6132.06    257.55 o 
  12   6   8      427.31      297.05     79.70 o 
  13   6   8     2684.09     2922.99    230.28 o 
  14   6   8       90.95      103.77     56.97 o 
 -19   7   8        5.98      111.42     43.80 o 
 -18   7   8       59.96      113.70     55.64 o 
 -17   7   8      352.33      204.00     76.58 o 
 -16   7   8     2194.47     2116.93    197.92 o 
 -15   7   8      347.80      388.50     68.34 o 
 -14   7   8     6743.80     7330.68    208.59 o 
 -13   7   8     1498.89     1556.13     89.33 o 
 -12   7   8     5939.72     6141.50    139.03 o 
 -11   7   8      859.94     1001.53    106.46 o 
 -10   7   8     9554.37     9462.71    230.78 o 
  -9   7   8     1655.69     1687.07     65.82 o 
  -8   7   8     6915.03     6663.17    113.05 o 
  -7   7   8      545.95      581.49     49.91 o 
  -6   7   8     3249.94     3251.72     88.27 o 
  -5   7   8        8.75       13.22     26.15 o 
  -4   7   8      175.36      192.31     29.23 o 
  -3   7   8      433.78      468.30     58.03 o 
  -2   7   8     3957.48     3914.64    117.08 o 
  -1   7   8     2502.40     2467.47    115.07 o 
   0   7   8    12342.02    12533.94    172.83 o 
   1   7   8     1729.34     1678.52     57.66 o 
   2   7   8    23267.70    22777.50    346.59 o 
   3   7   8     7343.90     7428.93    150.47 o 
   4   7   8     7703.56     7835.01    177.69 o 
   5   7   8      383.28      474.94     55.61 o 
   6   7   8    10036.00    10568.55    297.01 o 
   7   7   8      857.41     1024.27    109.76 o 
   8   7   8     2164.06     2314.23    199.40 o 
   9   7   8      173.17      176.06     36.31 o 
  10   7   8      266.43      259.59     46.40 o 
  11   7   8       11.12       79.12     60.66 o 
  12   7   8      375.48      474.15     81.40 o 
  13   7   8      219.93      206.46     67.81 o 
 -18   8   8     2756.97     2632.29    532.99 o 
 -17   8   8     1027.49      849.09    139.09 o 
 -16   8   8     2689.11     2428.47    365.01 o 
 -15   8   8      426.74      475.37     88.73 o 
 -14   8   8      924.87     1026.01    185.42 o 
 -13   8   8      742.80      789.68    101.06 o 
 -12   8   8      122.88      121.02     48.01 o 
 -11   8   8      168.93      175.70     53.31 o 
 -10   8   8     1578.54     1583.37    191.72 o 
  -9   8   8      537.71      660.00     69.11 o 
  -8   8   8     2791.97     3000.77    120.81 o 
  -7   8   8     3273.28     3337.20    157.67 o 
  -6   8   8    13202.31    13372.56    339.53 o 
  -5   8   8     3731.55     3811.25    238.72 o 
  -4   8   8    14637.91    14796.16    288.99 o 
  -3   8   8     6386.38     6196.48    146.45 o 
  -2   8   8     8423.24     7992.81    147.57 o 
  -1   8   8      738.83      781.86     85.00 o 
   0   8   8     4489.24     4773.72    162.30 o 
   1   8   8      656.27      644.79     62.82 o 
   2   8   8      273.91      262.35     35.16 o 
   3   8   8     1178.75     1134.60     97.41 o 
   4   8   8      214.99      115.10     42.02 o 
   5   8   8     1058.54     1015.94    129.19 o 
   6   8   8     3743.59     3840.82    125.12 o 
   7   8   8     1346.23     1392.51    124.07 o 
   8   8   8     2798.02     2951.94    153.99 o 
   9   8   8      706.99      776.15    113.06 o 
  10   8   8     3758.33     4070.37    170.25 o 
  11   8   8      837.73      770.94    115.63 o 
  12   8   8     3078.02     3241.15    292.33 o 
 -17   9   8      556.27      540.22    174.74 o 
 -16   9   8      209.71      377.32     60.30 o 
 -15   9   8     2375.84     2034.45    372.77 o 
 -14   9   8      563.14      399.56    147.73 o 
 -13   9   8     5559.13     5836.23    254.92 o 
 -12   9   8      532.81      655.98     93.58 o 
 -11   9   8     5614.94     6144.38    232.56 o 
 -10   9   8       37.25       27.58     45.62 o 
  -9   9   8    10078.42    10709.53    395.95 o 
  -8   9   8      512.45      497.57     72.61 o 
  -7   9   8     3287.34     3375.89    181.24 o 
  -6   9   8      257.65      262.48     39.75 o 
  -5   9   8      358.59      429.25     66.53 o 
  -4   9   8      924.40     1036.87    102.22 o 
  -3   9   8      123.88      108.72     26.72 o 
  -2   9   8       31.18       66.28     20.51 o 
  -1   9   8     2662.27     2483.16    101.43 o 
   0   9   8      280.32      265.68     65.88 o 
   1   9   8     9952.61    10134.52    272.75 o 
   2   9   8     1116.52     1096.51    106.30 o 
   3   9   8     8017.72     8466.48    221.91 o 
   4   9   8      539.88      555.02     69.48 o 
   5   9   8     3615.92     3786.07    142.84 o 
   6   9   8     1006.16      973.05    154.37 o 
   7   9   8     2364.89     2213.92    234.30 o 
   8   9   8      317.38      211.69     80.83 o 
   9   9   8      763.45      737.56    108.58 o 
  10   9   8      267.66      264.86     58.46 o 
  11   9   8       80.72      141.31     75.48 o 
 -16  10   8      566.08      451.85    108.71 o 
 -15  10   8     1358.99     1289.57    244.81 o 
 -14  10   8      397.52      282.27     95.65 o 
 -13  10   8       30.97      179.21     52.36 o 
 -12  10   8      251.65      119.54     65.73 o 
 -11  10   8      244.99      199.44     52.93 o 
 -10  10   8       26.76      106.99     39.01 o 
  -9  10   8      755.37      914.30    114.68 o 
  -8  10   8     1386.42     1591.23    117.94 o 
  -7  10   8     5956.90     6554.45    179.49 o 
  -6  10   8     1635.87     1799.94    121.28 o 
  -5  10   8     5235.60     5623.23    214.88 o 
  -4  10   8     1908.88     1876.47    174.92 o 
  -3  10   8     5701.27     5916.16    149.09 o 
  -2  10   8     2027.97     2263.16    135.55 o 
  -1  10   8     5764.38     5952.95    428.99 o 
   0  10   8      929.61      985.30    106.42 o 
   1  10   8     1676.23     1627.47    141.19 o 
   2  10   8       76.09       23.92     48.25 o 
   3  10   8       23.18       39.70     52.78 o 
   4  10   8       22.64       43.79     34.71 o 
   5  10   8      494.16      461.42    101.25 o 
   6  10   8      725.67      674.33    116.52 o 
   7  10   8     1030.13     1042.01    204.31 o 
   8  10   8      910.95      924.12    142.46 o 
   9  10   8     1849.06     1932.21    267.36 o 
  10  10   8      422.70      444.07    126.72 o 
 -14  11   8     2964.46     3004.50    371.42 o 
 -13  11   8      275.52      230.10     65.68 o 
 -12  11   8     3329.75     3272.84    282.73 o 
 -11  11   8      468.73      449.29     92.22 o 
 -10  11   8     4733.94     5169.25    182.10 o 
  -9  11   8       38.99      118.67     41.65 o 
  -8  11   8     3772.65     4128.93    164.30 o 
  -7  11   8        1.43       99.81     48.56 o 
  -6  11   8      557.82      592.52     89.20 o 
  -5  11   8      108.04      185.92     51.16 o 
  -4  11   8        0.18       99.49     37.45 o 
  -3  11   8       14.65       94.01     33.19 o 
  -2  11   8      943.38      954.53    107.47 o 
  -1  11   8       24.55       79.55     39.15 o 
   0  11   8     2459.41     2342.60    106.17 o 
   1  11   8      183.14      198.30     40.37 o 
   2  11   8     4953.79     5165.24    382.63 o 
   3  11   8      216.52      202.40     49.41 o 
   4  11   8     3735.37     4130.41    249.41 o 
   5  11   8      257.72      164.88     49.76 o 
   6  11   8     2810.24     2798.29    356.34 o 
   7  11   8       85.55      124.54     39.36 o 
   8  11   8      696.24      697.08    120.62 o 
   9  11   8      304.61      389.43     69.74 o 
 -13  12   8      171.99      188.80     97.92 o 
 -12  12   8       15.14       93.06     49.37 o 
 -11  12   8       23.50       63.83     65.44 o 
 -10  12   8      186.23      373.23     84.87 o 
  -9  12   8      138.95      160.96     46.46 o 
  -8  12   8     1405.09     1434.18    187.07 o 
  -7  12   8     1059.26     1035.51    133.73 o 
  -6  12   8     2031.96     2093.97    155.11 o 
  -5  12   8     1384.10     1257.88    173.64 o 
  -4  12   8     3985.19     4453.63    160.14 o 
  -3  12   8     1714.35     1656.59    202.27 o 
  -2  12   8     3234.46     3334.69    177.43 o 
  -1  12   8     1385.77     1406.09    131.75 o 
   0  12   8     1247.14     1113.25    141.27 o 
   1  12   8      147.55       57.30     45.98 o 
   2  12   8      457.14      364.69     72.37 o 
   3  12   8       75.18      105.20     48.16 o 
   4  12   8        0.66       79.49     32.80 o 
   5  12   8      325.97      270.88     98.80 o 
   6  12   8      229.86      265.88     65.76 o 
   7  12   8      416.50      318.36     98.80 o 
 -10  13   8        2.28       97.15     43.60 o 
  -9  13   8     2542.99     2465.71    267.16 o 
  -8  13   8        0.09       90.10     38.58 o 
  -7  13   8     1390.67     1115.65    155.38 o 
  -6  13   8       34.80       79.48     38.11 o 
  -5  13   8      120.54      151.57     41.05 o 
  -4  13   8       56.69      148.60     49.17 o 
  -3  13   8       85.78      159.54     44.62 o 
  -2  13   8        9.19       56.51     35.10 o 
  -1  13   8     1069.90      834.28    233.17 o 
   0  13   8       83.94      138.63    179.42 o 
   1  13   8     1842.82     1696.52    232.64 o 
   2  13   8       17.79       73.15     45.75 o 
   3  13   8     2064.22     1578.59    394.65 o 
   4  13   8        1.71      154.22     61.87 o 
   5  13   8     1713.30     2244.07    519.26 o 
  -6  14   8     1055.13      825.48    149.83 o 
  -5  14   8      789.98      640.91    114.70 o 
  -4  14   8     1190.96      950.11    186.22 o 
  -3  14   8     1342.15     1247.71    549.02 o 
  -1  14   8      656.15      644.65    202.02 o 
   0  14   8      558.32      406.52    170.88 o 
 -21   0   9      445.47      582.65    125.54 o 
 -19   0   9      249.92      143.35     39.38 o 
 -17   0   9     2975.16     3029.27    135.14 o 
 -15   0   9    11484.10    12170.44    563.33 o 
 -13   0   9    21456.12    22077.17    545.11 o 
 -11   0   9    45588.32    46916.07    373.47 o 
  -9   0   9    16976.53    17329.71    353.37 o 
  -7   0   9     5188.79     4871.87    131.66 o 
  -5   0   9      297.57      416.51     75.41 o 
  -3   0   9    14883.29    15201.37    307.39 o 
  -1   0   9    11911.72    11970.71    389.63 o 
   1   0   9    28326.26    27773.04    550.96 o 
   3   0   9    17967.38    17211.47    343.00 o 
   5   0   9    21335.00    21255.82    412.46 o 
   7   0   9    10514.75    10420.37    305.50 o 
   9   0   9      706.74      719.35    156.30 o 
  11   0   9      799.27      661.40     92.77 o 
  13   0   9      206.09      396.87     77.36 o 
  15   0   9     1819.30     1743.02    412.60 o 
 -21   1   9     1944.88     2227.78    346.37 o 
 -20   1   9     4782.36     5007.49    174.60 o 
 -19   1   9     3892.40     3641.53    109.27 o 
 -18   1   9     5327.55     5132.62    175.40 o 
 -17   1   9     3826.45     4129.88    121.25 o 
 -16   1   9     1695.71     1826.66    129.34 o 
 -15   1   9      370.47      480.24     49.29 o 
 -14   1   9     4140.52     4253.30    121.83 o 
 -13   1   9      181.43      236.20     37.82 o 
 -12   1   9      751.13      871.44     79.94 o 
 -11   1   9     3166.82     3174.28     86.15 o 
 -10   1   9     8635.14     8419.15    145.05 o 
  -9   1   9     8443.83     8143.70    136.81 o 
  -8   1   9    22107.21    22166.88    263.96 o 
  -7   1   9    19924.03    19529.98    204.49 o 
  -6   1   9    20360.36    19508.44    212.19 o 
  -5   1   9    19113.48    18980.30    203.21 o 
  -4   1   9    41768.48    42345.34    417.38 o 
  -3   1   9    27356.48    27488.45    444.25 o 
  -2   1   9    19040.45    18798.50    333.64 o 
  -1   1   9    11718.15    12021.02    164.32 o 
   0   1   9     7336.72     7056.43    151.48 o 
   1   1   9     1822.58     1641.17     90.71 o 
   2   1   9     1456.43     1413.18     97.38 o 
   3   1   9       79.76       30.20     44.72 o 
   4   1   9      655.85      633.26     61.01 o 
   5   1   9      920.39      912.12     98.78 o 
   6   1   9     2422.65     2482.43    149.58 o 
   7   1   9     7354.13     7248.65    174.15 o 
   8   1   9     5016.89     4702.57    132.36 o 
   9   1   9     3636.28     3738.22    115.42 o 
  10   1   9     2902.74     2896.81    161.37 o 
  11   1   9     2856.88     3080.08    116.39 o 
  12   1   9     1336.66     1631.52    182.12 o 
  13   1   9     1973.05     2122.52    206.59 o 
  14   1   9     1423.31     1383.10    213.43 o 
  15   1   9      544.33      607.20     85.53 o 
 -21   2   9        1.86       67.05     46.00 o 
 -20   2   9      195.59      281.71    148.18 o 
 -19   2   9       39.60      131.93     44.16 o 
 -18   2   9      821.44      732.60     68.28 o 
 -17   2   9      100.44      124.47     25.66 o 
 -16   2   9     6905.17     6777.53    125.27 o 
 -15   2   9      447.55      401.64     45.15 o 
 -14   2   9    10004.28    10621.68    212.20 o 
 -13   2   9     1395.53     1486.56    105.09 o 
 -12   2   9    25699.37    26349.67    356.05 o 
 -11   2   9     1822.30     2004.74     89.12 o 
 -10   2   9    32838.67    34336.25    365.95 o 
  -9   2   9       63.60       70.52     21.74 o 
  -8   2   9    10297.65    10014.89    142.67 o 
  -7   2   9     5395.87     5656.35     96.82 o 
  -6   2   9       87.66      143.22     18.93 o 
  -5   2   9     8586.31     8858.77     97.43 o 
  -4   2   9     1382.85     1619.25     49.35 o 
  -3   2   9      912.29     1092.03     67.06 o 
  -2   2   9     3625.30     3211.26     90.86 o 
  -1   2   9      860.16     1061.63     99.77 o 
   0   2   9    25421.98    24629.22    262.03 o 
   1   2   9       33.70       31.26     19.50 o 
   2   2   9    29780.96    29697.63    344.80 o 
   3   2   9      187.10      203.54     36.11 o 
   4   2   9    20071.07    19458.16    255.34 o 
   5   2   9      108.73       77.70     24.81 o 
   6   2   9    14656.55    14696.94    235.63 o 
   7   2   9      124.06       97.78     30.34 o 
   8   2   9     3371.80     3391.33    115.89 o 
   9   2   9      251.35      260.85     34.63 o 
  10   2   9      281.04      175.65     42.83 o 
  11   2   9       34.40       94.54     34.39 o 
  12   2   9      368.13      346.27     58.36 o 
  13   2   9       53.69      108.96     46.12 o 
  14   2   9     2601.25     2937.72    341.97 o 
  15   2   9        7.05      182.28     42.49 o 
 -21   3   9     3034.35     3067.49    361.60 o 
 -20   3   9     1097.36      993.09    128.71 o 
 -19   3   9     5828.29     6252.23    178.00 o 
 -18   3   9     1892.20     1866.20    160.90 o 
 -17   3   9     4522.80     4693.61    213.59 o 
 -16   3   9     1601.34     1642.00    138.19 o 
 -15   3   9     5838.60     5685.25    117.50 o 
 -14   3   9       74.57       66.99     26.78 o 
 -13   3   9     1307.62     1384.72    120.72 o 
 -12   3   9       80.21      116.91     27.92 o 
 -11   3   9      300.60      395.94     39.03 o 
 -10   3   9     5051.89     5032.19    110.15 o 
  -9   3   9     4926.77     4692.13    100.91 o 
  -8   3   9    10981.00    10644.34    140.45 o 
  -7   3   9     3751.22     3075.69    100.83 o 
  -6   3   9    19344.81    18412.81    176.17 o 
  -5   3   9    15292.97    14794.48    147.60 o 
  -4   3   9    16242.50    16110.22    170.48 o 
  -3   3   9     8471.75     7382.23    123.32 o 
  -2   3   9    10733.06     9699.62    172.74 o 
  -1   3   9    16796.24    17008.44    244.42 o 
   0   3   9    16686.69    16747.07    182.29 o 
   1   3   9     1510.38     1314.19     99.37 o 
   2   3   9     2993.26     3122.53    135.89 o 
   3   3   9      162.25       93.20     29.25 o 
   4   3   9        6.67        0.22     33.67 o 
   5   3   9     2717.10     2597.41    125.89 o 
   6   3   9     1321.42     1320.66     88.53 o 
   7   3   9     9985.06     9952.33    203.94 o 
   8   3   9     1169.22     1131.09    106.26 o 
   9   3   9     5481.05     5639.38    180.27 o 
  10   3   9     3831.12     4449.81    323.32 o 
  11   3   9     5696.89     6364.03    248.93 o 
  12   3   9     1229.69     1190.27    123.86 o 
  13   3   9     2233.59     2143.08    192.27 o 
  14   3   9      707.12      706.13    129.80 o 
 -21   4   9      340.73      426.78     86.01 o 
 -20   4   9       57.66      126.56     44.68 o 
 -19   4   9       77.69      138.91     41.61 o 
 -18   4   9        1.42       58.84     50.72 o 
 -17   4   9     3803.81     3599.02    185.45 o 
 -16   4   9       11.28       27.42     38.35 o 
 -15   4   9    10369.24    10439.89    264.87 o 
 -14   4   9      967.35     1097.44    111.51 o 
 -13   4   9    13304.85    13570.11    227.21 o 
 -12   4   9      152.70      122.78     22.60 o 
 -11   4   9    21379.45    22277.27    366.92 o 
 -10   4   9     1196.75     1165.65     48.43 o 
  -9   4   9     9962.92     9417.27    134.37 o 
  -8   4   9       73.66       55.81     16.99 o 
  -7   4   9     7055.68     6529.23     99.93 o 
  -6   4   9      568.07      621.04     46.22 o 
  -5   4   9      428.54      460.54     46.02 o 
  -4   4   9      136.52      105.87     22.28 o 
  -3   4   9     2365.13     2172.54     45.31 o 
  -2   4   9      784.21      946.33     68.66 o 
  -1   4   9    17761.99    17267.89    252.82 o 
   0   4   9     1662.56     1759.19     49.84 o 
   1   4   9    22173.64    21997.15    266.46 o 
   2   4   9     2067.87     2108.41     73.21 o 
   3   4   9    19285.98    19611.86    249.30 o 
   4   4   9     1824.72     1863.83     69.60 o 
   5   4   9    12279.29    12079.45    250.76 o 
   6   4   9       61.76       75.52     24.41 o 
   7   4   9     5911.71     5976.95    179.68 o 
   8   4   9      784.54      894.89    103.22 o 
   9   4   9      259.20      412.38     55.76 o 
  10   4   9      240.13      264.03     51.91 o 
  11   4   9       19.00      100.08     43.79 o 
  12   4   9      130.06       98.42     50.99 o 
  13   4   9     1299.97     1305.13    129.85 o 
  14   4   9      237.11      226.37     54.89 o 
 -20   5   9     4826.22     4717.35    207.29 o 
 -19   5   9     1025.03     1049.41    150.82 o 
 -18   5   9     4020.35     3688.90    403.03 o 
 -17   5   9      829.53      790.75    125.50 o 
 -16   5   9     5053.22     4858.92    144.31 o 
 -15   5   9     1121.59     1179.87    132.71 o 
 -14   5   9     4571.97     4797.39    255.91 o 
 -13   5   9      902.61      903.04     73.67 o 
 -12   5   9      321.38      238.64     34.30 o 
 -11   5   9       17.78       38.42     52.02 o 
 -10   5   9     1107.19     1096.64     48.03 o 
  -9   5   9      606.62      577.85     44.94 o 
  -8   5   9     5797.49     5594.29    102.45 o 
  -7   5   9     2489.81     2312.67     66.02 o 
  -6   5   9    16045.54    15688.74    175.80 o 
  -5   5   9     6459.97     6026.75    118.30 o 
  -4   5   9    16909.28    16782.58    199.98 o 
  -3   5   9     3375.60     3118.78     76.41 o 
  -2   5   9    13049.47    12972.82    177.89 o 
  -1   5   9     3750.24     3581.79    106.24 o 
   0   5   9     2253.83     2157.47     72.69 o 
   1   5   9      463.55      386.86     40.97 o 
   2   5   9      540.77      612.09     58.15 o 
   3   5   9      419.70      414.32     41.45 o 
   4   5   9     4014.63     3970.42    158.22 o 
   5   5   9      150.43       62.38     35.91 o 
   6   5   9     2541.72     2594.69    140.03 o 
   7   5   9      670.12      602.57     66.59 o 
   8   5   9     7178.50     7436.84    274.45 o 
   9   5   9     3205.49     3074.58    142.70 o 
  10   5   9     8022.48     8825.78    281.55 o 
  11   5   9     1114.77     1184.84    115.53 o 
  12   5   9     4465.49     4940.49    315.75 o 
  13   5   9      838.30      765.77    132.55 o 
  14   5   9      824.45      696.10     89.40 o 
 -20   6   9        8.52       85.55     48.88 o 
 -19   6   9       30.53      145.01     34.23 o 
 -18   6   9      392.87      339.57     89.55 o 
 -17   6   9        5.08       79.23     62.14 o 
 -16   6   9     3901.97     3779.41    175.00 o 
 -15   6   9      797.63      599.68     66.29 o 
 -14   6   9    11306.93    11278.42    222.40 o 
 -13   6   9      685.57      822.60     81.72 o 
 -12   6   9     4456.89     4795.15    168.47 o 
 -11   6   9     2692.11     2262.39    132.22 o 
 -10   6   9    17051.42    17263.29    318.62 o 
  -9   6   9      587.95      567.34     47.58 o 
  -8   6   9     8333.71     8284.92    115.63 o 
  -7   6   9      593.08      581.06     47.18 o 
  -6   6   9     3883.07     4013.45     93.20 o 
  -5   6   9      638.02      599.66     50.84 o 
  -4   6   9      203.09      208.23     27.18 o 
  -3   6   9       64.28       76.67     23.44 o 
  -2   6   9     5656.01     5465.05    105.39 o 
  -1   6   9     3054.37     2885.60    134.68 o 
   0   6   9     9613.34     9581.29    159.29 o 
   1   6   9     1851.51     1756.40     73.42 o 
   2   6   9    17248.35    17842.81    299.35 o 
   3   6   9      477.75      537.98     44.62 o 
   4   6   9    13714.74    14580.56    245.12 o 
   5   6   9     2917.81     2610.02    103.68 o 
   6   6   9     6029.82     6217.63    179.82 o 
   7   6   9       25.66       67.53     34.59 o 
   8   6   9     1922.88     2228.82    178.79 o 
   9   6   9      160.80      155.13     40.45 o 
  10   6   9      210.02      158.68     47.84 o 
  11   6   9       46.86       93.71     45.99 o 
  12   6   9      320.83      370.51     72.02 o 
  13   6   9      175.98      170.72     41.67 o 
 -19   7   9     2615.43     2570.12    244.61 o 
 -18   7   9      322.99      241.46     89.57 o 
 -17   7   9     3763.53     4085.70    198.15 o 
 -16   7   9      490.19      466.52     81.07 o 
 -15   7   9     2348.31     2276.10    209.94 o 
 -14   7   9        7.78       64.83     30.21 o 
 -13   7   9     1307.91     1319.20    124.96 o 
 -12   7   9        3.37      105.87     37.75 o 
 -11   7   9      731.20      797.56    112.83 o 
 -10   7   9      726.53      749.77     76.17 o 
  -9   7   9     3844.55     3816.95    108.84 o 
  -8   7   9      733.21      706.22     48.12 o 
  -7   7   9    13428.12    13319.83    237.42 o 
  -6   7   9     6307.16     6226.08    122.33 o 
  -5   7   9    12527.18    12286.74    235.37 o 
  -4   7   9      932.02     1008.38    100.59 o 
  -3   7   9    19252.49    19725.81    325.51 o 
  -2   7   9     1806.89     1954.88    122.00 o 
  -1   7   9     7900.29     7713.90     99.00 o 
   0   7   9     3023.88     3106.10     96.51 o 
   1   7   9     3206.89     3018.71     89.66 o 
   2   7   9      885.00      915.09     82.62 o 
   3   7   9      439.08      440.71     48.55 o 
   4   7   9      232.27      220.33     43.47 o 
   5   7   9     1581.02     1753.48    167.28 o 
   6   7   9      211.01      154.58     40.55 o 
   7   7   9     5525.84     5620.14    151.39 o 
   8   7   9      592.74      518.06     57.74 o 
   9   7   9     4611.74     5002.62    259.74 o 
  10   7   9      944.94      815.22    127.72 o 
  11   7   9     3652.23     3577.48    221.81 o 
  12   7   9      525.41      688.65     98.69 o 
 -18   8   9        1.03       42.91     66.05 o 
 -17   8   9     1460.88     1344.13    172.85 o 
 -16   8   9      790.48      997.71    155.72 o 
 -15   8   9     2195.84     2036.17    311.01 o 
 -14   8   9      484.25      627.35     92.23 o 
 -13   8   9     6224.58     6663.00    183.32 o 
 -12   8   9      939.30     1028.96    137.80 o 
 -11   8   9     7610.26     8303.01    277.34 o 
 -10   8   9     2875.83     2807.28    145.39 o 
  -9   8   9     7402.07     7682.27    209.90 o 
  -8   8   9     1598.41     1562.62    107.71 o 
  -7   8   9     1470.14     1276.92     99.19 o 
  -6   8   9      788.27      881.05    100.96 o 
  -5   8   9       80.38      127.57     33.92 o 
  -4   8   9     1147.15     1142.32    110.21 o 
  -3   8   9      195.65      201.63     36.34 o 
  -2   8   9      159.04      159.34     30.26 o 
  -1   8   9     2063.63     2204.74    124.62 o 
   0   8   9     3473.44     3431.78     71.89 o 
   1   8   9    10188.51    10233.89    235.23 o 
   2   8   9     1417.11     1450.97     83.26 o 
   3   8   9     9163.05     9751.83    224.09 o 
   4   8   9     2081.77     2240.55    143.48 o 
   5   8   9     5996.79     6973.32    199.22 o 
   6   8   9     1448.18     1468.02    136.80 o 
   7   8   9     2966.89     3251.79    154.09 o 
   8   8   9      189.11      157.25     50.64 o 
   9   8   9      418.32      228.04     75.75 o 
  10   8   9       21.52      121.50     35.48 o 
  11   8   9        1.22       90.69     40.00 o 
  12   8   9      203.93      170.35     47.62 o 
 -17   9   9      403.53      276.39    101.74 o 
 -16   9   9     2796.89     2479.14    404.08 o 
 -15   9   9       14.68      110.87     64.27 o 
 -14   9   9      609.88      539.39    137.65 o 
 -13   9   9        3.86      146.02     55.73 o 
 -12   9   9       85.19      175.28     42.81 o 
 -11   9   9      420.55      392.56     74.73 o 
 -10   9   9      557.03      486.01     90.67 o 
  -9   9   9      633.50      602.30     79.77 o 
  -8   9   9     3495.42     3984.77    150.59 o 
  -7   9   9      727.80      740.57    100.02 o 
  -6   9   9     8163.93     8747.88    310.57 o 
  -5   9   9      804.06     1000.84    123.49 o 
  -4   9   9     6140.46     6250.99    185.83 o 
  -3   9   9       79.74       69.86     23.37 o 
  -2   9   9     4086.80     4009.03    182.39 o 
  -1   9   9      123.83      101.03     33.60 o 
   0   9   9     3396.96     3411.95    136.23 o 
   1   9   9        6.14       81.69     60.10 o 
   2   9   9      177.49      157.92     35.99 o 
   3   9   9      247.25      126.37     74.93 o 
   4   9   9      615.29      650.93    110.79 o 
   5   9   9      468.83      402.14     56.66 o 
   6   9   9     4034.75     4097.05    195.47 o 
   7   9   9       54.27      113.97     43.76 o 
   8   9   9     2620.93     2826.49    224.10 o 
   9   9   9       58.91      141.57     56.80 o 
  10   9   9     3842.46     4330.51    294.36 o 
  11   9   9      352.61      334.22     94.10 o 
 -16  10   9      917.06      918.12    205.61 o 
 -15  10   9      367.68      374.12     93.64 o 
 -14  10   9     2837.58     2379.44    251.96 o 
 -13  10   9     1056.15     1062.27    143.25 o 
 -12  10   9     3263.14     3422.35    354.60 o 
 -11  10   9     1065.58     1056.25    132.75 o 
 -10  10   9     4111.45     4512.63    243.46 o 
  -9  10   9     1779.61     1945.90    230.16 o 
  -8  10   9     1802.86     2016.49    180.97 o 
  -7  10   9       72.44      153.89     37.36 o 
  -6  10   9       75.04      101.46     34.28 o 
  -5  10   9      109.06      113.06     47.29 o 
  -4  10   9       68.09      101.86     69.62 o 
  -3  10   9       64.96      118.55     48.70 o 
  -2  10   9     2844.72     2804.60    123.61 o 
  -1  10   9     2271.72     2335.15    132.24 o 
   0  10   9     2906.48     3001.58    137.64 o 
   1  10   9     2017.70     2075.21    140.16 o 
   2  10   9     3888.10     4298.48    302.92 o 
   3  10   9     2351.46     2160.88    187.56 o 
   4  10   9     2572.22     2739.35    182.09 o 
   5  10   9      669.08      668.95    104.31 o 
   6  10   9     2108.64     2197.03    246.12 o 
   7  10   9      766.16      680.40    126.09 o 
   8  10   9      745.21      752.34    123.09 o 
   9  10   9        0.79      100.42    123.06 o 
 -14  11   9        1.33       84.62     63.07 o 
 -13  11   9      269.37      351.34     66.18 o 
 -12  11   9       75.65      115.60     52.43 o 
 -11  11   9      199.60      250.36     65.31 o 
 -10  11   9        3.27       45.90     45.35 o 
  -9  11   9     1628.13     1725.13    173.05 o 
  -8  11   9      250.72      201.39     82.25 o 
  -7  11   9     3739.66     4073.07    162.34 o 
  -6  11   9      121.76      199.13     49.81 o 
  -5  11   9     6448.56     6636.49    259.33 o 
  -4  11   9      215.46      175.07     66.76 o 
  -3  11   9     5363.98     5615.94    166.49 o 
  -2  11   9      163.78      143.61     39.71 o 
  -1  11   9     4467.06     4670.09    212.81 o 
   0  11   9       65.95       80.17     26.43 o 
   1  11   9      307.54      175.32     60.72 o 
   2  11   9        7.94       16.19     48.28 o 
   3  11   9        1.89      125.70     59.77 o 
   4  11   9        3.19      200.43     58.47 o 
   5  11   9      502.89      515.69     92.93 o 
   6  11   9        0.31       -4.59     38.44 o 
   7  11   9     1337.87     1103.51    182.71 o 
   8  11   9       45.58       87.62    122.65 o 
 -12  12   9     1270.88     1141.28    191.29 o 
 -11  12   9     2754.60     2397.71    324.84 o 
 -10  12   9      980.79      980.84    147.44 o 
  -9  12   9     2064.30     2388.42    379.25 o 
  -8  12   9     1590.49     1350.27    165.72 o 
  -7  12   9      189.95      164.84     39.58 o 
  -6  12   9      138.03      119.87     42.90 o 
  -5  12   9        1.16       75.92     42.54 o 
  -4  12   9       25.94      123.18     39.19 o 
  -3  12   9      257.30      288.90     63.11 o 
  -2  12   9      398.71      326.39     51.41 o 
  -1  12   9     1419.83     1374.30    138.56 o 
   0  12   9      927.93      783.46    111.19 o 
   1  12   9     2485.47     2583.91    319.13 o 
   2  12   9     1700.31     1999.86    220.25 o 
   3  12   9     1389.71     1257.39    192.93 o 
   4  12   9      895.66      887.13    150.31 o 
   5  12   9     1510.23     1333.55    198.63 o 
   6  12   9      505.06      331.50     74.32 o 
 -10  13   9      436.72      248.35     75.97 o 
  -9  13   9      108.27      135.57     30.13 o 
  -8  13   9     1746.80     1419.71    200.23 o 
  -7  13   9      123.67      180.52     46.90 o 
  -6  13   9     2805.48     3315.87    370.53 o 
  -5  13   9       31.28       93.55     36.98 o 
  -4  13   9     2929.56     2904.88    241.91 o 
  -3  13   9        0.75       94.94     34.94 o 
  -2  13   9     2444.87     2175.10    421.06 o 
  -1  13   9        3.36      -84.61    112.17 o 
   0  13   9      993.40     1331.76    237.03 o 
   1  13   9        8.61       -3.08     78.96 o 
   2  13   9       51.64       62.41     43.14 o 
   3  13   9       26.60      120.59     50.73 o 
  -5  14   9        0.95       77.62     45.00 o 
  -4  14   9       31.41      137.13     51.58 o 
  -3  14   9       69.01      -86.82     98.39 o 
  -2  14   9      308.98      111.90    236.47 o 
 -20   0  10     8520.49     8656.16    365.18 o 
 -18   0  10    10853.83    11653.89    443.41 o 
 -16   0  10     2488.59     2606.53    114.47 o 
 -14   0  10     5513.59     5449.16    324.51 o 
 -12   0  10      802.71      877.07    102.58 o 
 -10   0  10     8501.27     7867.07    180.87 o 
  -8   0  10    24969.08    24755.65    598.92 o 
  -6   0  10    34866.23    34972.73    480.73 o 
  -4   0  10    42685.30    44966.02    916.24 o 
  -2   0  10    30882.20    31979.28    481.05 o 
   0   0  10     7994.21     7948.31    282.56 o 
   2   0  10      180.38       76.26    102.10 o 
   4   0  10     4788.14     4797.68    185.09 o 
   6   0  10    11193.86    10965.66    293.47 o 
   8   0  10    11399.90    11539.24    434.62 o 
  10   0  10     5333.67     6128.89    316.03 o 
  12   0  10     2795.24     3479.10    352.95 o 
  14   0  10     1940.15     1637.49    311.00 o 
 -21   1  10      451.09      375.17     77.13 o 
 -20   1  10        8.27       12.52     37.29 o 
 -19   1  10      112.23      141.97     34.74 o 
 -18   1  10      536.36      406.64     73.60 o 
 -17   1  10     1557.42     1706.23    158.15 o 
 -16   1  10     1461.53     1694.01    130.47 o 
 -15   1  10     6802.39     6553.56    124.60 o 
 -14   1  10     4181.38     4099.84    114.17 o 
 -13   1  10    10742.39    10728.06    200.56 o 
 -12   1  10    11461.82    11901.20    232.94 o 
 -11   1  10    24772.03    24851.34    330.50 o 
 -10   1  10    11336.84    11144.19    193.36 o 
  -9   1  10    13077.55    12640.07    239.27 o 
  -8   1  10     1497.79     1341.46    108.51 o 
  -7   1  10     4760.23     4475.52     96.98 o 
  -6   1  10     1405.00     1287.38     94.30 o 
  -5   1  10      405.29      601.91     57.76 o 
  -4   1  10     1373.07     1224.15    107.62 o 
  -3   1  10     3853.66     3573.87     94.07 o 
  -2   1  10    10856.75    11428.52    266.74 o 
  -1   1  10    10237.16     9300.45    122.91 o 
   0   1  10    12205.04    12194.03    160.21 o 
   1   1  10    18998.00    18817.66    267.56 o 
   2   1  10    20539.20    21283.16    309.63 o 
   3   1  10    14642.07    14423.19    239.50 o 
   4   1  10     9084.04     9274.26    181.47 o 
   5   1  10     8769.58     8411.90    199.95 o 
   6   1  10     8937.29     8895.12    273.76 o 
   7   1  10     2691.34     2674.86    147.55 o 
   8   1  10     2939.79     2908.87    137.47 o 
   9   1  10       70.32       96.99     30.09 o 
  10   1  10        1.95      137.19     39.41 o 
  11   1  10      627.57      710.44     79.24 o 
  12   1  10       51.85      129.40     43.50 o 
  13   1  10      480.09      531.07     91.03 o 
  14   1  10      438.27      523.52     78.73 o 
 -21   2  10     4091.14     4232.89    203.68 o 
 -20   2  10      342.98      330.41     90.57 o 
 -19   2  10     7919.87     8729.09    358.43 o 
 -18   2  10      433.60      398.66     50.97 o 
 -17   2  10     8047.18     8117.00    205.27 o 
 -16   2  10      313.08      255.47     42.58 o 
 -15   2  10     1548.98     1655.28    115.72 o 
 -14   2  10      869.95      976.60     86.78 o 
 -13   2  10      892.18     1017.22     82.04 o 
 -12   2  10      283.34      289.62     42.64 o 
 -11   2  10     3239.11     3419.11     97.85 o 
 -10   2  10        6.16       72.80     23.46 o 
  -9   2  10     9641.36     9232.66    136.01 o 
  -8   2  10        4.61       56.35     24.75 o 
  -7   2  10    27845.77    27979.15    332.80 o 
  -6   2  10      110.68       96.10     29.25 o 
  -5   2  10    53331.70    52779.19    665.21 o 
  -4   2  10     4618.66     4583.30     95.77 o 
  -3   2  10    34556.59    36078.97    318.15 o 
  -2   2  10     3364.48     3340.03    146.76 o 
  -1   2  10    11263.63    11007.52    159.08 o 
   0   2  10     1424.79     1421.31    130.82 o 
   1   2  10     3816.94     3893.77    134.60 o 
   2   2  10        0.38       25.61     47.74 o 
   3   2  10       71.81       73.90     34.94 o 
   4   2  10      249.70      158.58     72.29 o 
   5   2  10     4307.01     4399.48    122.47 o 
   6   2  10      243.78      164.32     40.63 o 
   7   2  10     6562.68     6605.02    138.53 o 
   8   2  10      144.83      113.47     28.84 o 
   9   2  10     8669.20     9002.09    263.51 o 
  10   2  10       85.19      173.33     45.42 o 
  11   2  10     6181.53     5999.94    242.02 o 
  12   2  10        9.66      138.80     31.22 o 
  13   2  10     3427.05     3512.81    282.65 o 
  14   2  10        1.32      143.04     43.52 o 
 -21   3  10      215.80      179.29     44.19 o 
 -20   3  10        6.74      135.55     49.83 o 
 -19   3  10      169.49      166.33     47.93 o 
 -18   3  10     1299.71     1240.75    152.32 o 
 -17   3  10     1583.80     1616.28    147.85 o 
 -16   3  10     4160.50     4275.75    127.26 o 
 -15   3  10     3727.41     3713.29     94.18 o 
 -14   3  10     8450.87     8638.09    175.89 o 
 -13   3  10     4778.96     4622.49    131.76 o 
 -12   3  10    16244.74    16871.39    288.61 o 
 -11   3  10     2416.88     2466.57     77.17 o 
 -10   3  10    14646.70    14072.56    309.03 o 
  -9   3  10     5268.16     5087.17    113.17 o 
  -8   3  10     8148.46     8189.06    156.33 o 
  -7   3  10     1618.02     1632.28     75.26 o 
  -6   3  10      455.02      344.35     37.01 o 
  -5   3  10       21.79       29.61     17.74 o 
  -4   3  10     2760.73     2513.81     99.19 o 
  -3   3  10     3720.01     3537.19     88.79 o 
  -2   3  10    11059.64    10657.68    171.37 o 
  -1   3  10     7216.93     6813.41    145.24 o 
   0   3  10    14583.25    14540.48    206.69 o 
   1   3  10    12018.16    11602.00    231.20 o 
   2   3  10    16834.35    16350.31    245.12 o 
   3   3  10     2591.38     2474.24    115.48 o 
   4   3  10    10985.21    11306.42    202.71 o 
   5   3  10     3437.86     3176.81    147.11 o 
   6   3  10     4290.93     4304.62    159.48 o 
   7   3  10     3164.82     3180.75     93.68 o 
   8   3  10     1337.93     1349.25    132.97 o 
   9   3  10      689.29      767.24     87.87 o 
  10   3  10        0.47       64.72     37.64 o 
  11   3  10       92.62       72.50     26.99 o 
  12   3  10      786.20      801.52     93.94 o 
  13   3  10      472.74      572.44     85.55 o 
  14   3  10     1171.49     1091.15    169.71 o 
 -21   4  10      164.11      135.64     46.41 o 
 -20   4  10     4387.45     4235.73    162.60 o 
 -19   4  10      352.72      329.40     62.68 o 
 -18   4  10     5974.10     6603.87    136.13 o 
 -17   4  10       99.04      103.84     36.36 o 
 -16   4  10     5417.34     5344.35    175.12 o 
 -15   4  10     1971.38     1917.42    155.30 o 
 -14   4  10     1780.08     1892.31    162.06 o 
 -13   4  10       29.56       86.31     27.01 o 
 -12   4  10       24.26       58.05     22.60 o 
 -11   4  10       29.76       27.23     19.72 o 
 -10   4  10     6804.81     6590.86    138.55 o 
  -9   4  10      321.69      315.07     34.26 o 
  -8   4  10    10930.96    10158.92    130.79 o 
  -7   4  10      526.06      612.91     35.03 o 
  -6   4  10    27024.67    26392.95    470.62 o 
  -5   4  10     4271.88     4187.95     89.43 o 
  -4   4  10    31448.88    31213.42    386.17 o 
  -3   4  10      783.36      770.36     54.49 o 
  -2   4  10    18783.28    18497.73    206.03 o 
  -1   4  10      671.32      617.37     58.61 o 
   0   4  10     2820.67     2764.39     97.86 o 
   1   4  10       25.36       31.95     27.61 o 
   2   4  10       96.16       87.57     35.03 o 
   3   4  10      163.55      159.71     30.13 o 
   4   4  10       62.89       78.77     21.82 o 
   5   4  10     1636.85     1351.77    122.57 o 
   6   4  10     7183.11     7124.24    160.33 o 
   7   4  10      460.27      701.75     82.77 o 
   8   4  10     6934.22     7187.41    217.16 o 
   9   4  10      155.42      168.09     35.96 o 
  10   4  10     7608.92     8638.01    307.67 o 
  11   4  10      634.49      709.02     88.73 o 
  12   4  10     4723.62     5023.94    177.20 o 
  13   4  10       76.04      171.41     56.03 o 
 -20   5  10      155.93      112.45     44.36 o 
 -19   5  10       44.14      116.62     53.70 o 
 -18   5  10      893.00      807.90    132.36 o 
 -17   5  10     1813.01     1751.62    169.53 o 
 -16   5  10     2720.05     2769.38    194.20 o 
 -15   5  10     9250.22     9199.77    269.11 o 
 -14   5  10     3420.89     3289.63    120.54 o 
 -13   5  10     8762.51     8365.70    283.98 o 
 -12   5  10     2411.35     2357.99    118.21 o 
 -11   5  10    10245.29    10603.17    202.07 o 
 -10   5  10     1042.63     1021.06     91.62 o 
  -9   5  10    11976.61    11727.35    165.26 o 
  -8   5  10      803.77      720.39     60.85 o 
  -7   5  10     3297.21     3017.70     99.79 o 
  -6   5  10      270.52      261.51     38.12 o 
  -5   5  10       51.79       32.74     19.40 o 
  -4   5  10     1470.69     1403.00     45.61 o 
  -3   5  10     2256.15     2128.11     98.23 o 
  -2   5  10     3298.54     3032.06     77.14 o 
  -1   5  10    13117.87    13207.96    176.39 o 
   0   5  10     2342.80     2299.70     70.33 o 
   1   5  10    10006.13     9416.60    172.01 o 
   2   5  10     3715.41     3563.42    105.56 o 
   3   5  10    16620.93    17131.55    320.52 o 
   4   5  10     6163.85     6216.22    243.68 o 
   5   5  10     2338.37     2412.86     94.30 o 
   6   5  10      906.40      934.00    104.00 o 
   7   5  10     3440.77     3381.27    169.78 o 
   8   5  10      468.50      453.36     72.18 o 
   9   5  10        6.96      142.55     50.04 o 
  10   5  10      271.74      210.28     55.59 o 
  11   5  10      296.14      283.30     53.15 o 
  12   5  10       13.23      141.16     48.72 o 
  13   5  10     1260.87     1021.41    149.19 o 
 -20   6  10      729.26      574.89    276.71 o 
 -19   6  10     4090.96     4750.83    295.39 o 
 -18   6  10      657.72      603.55     89.55 o 
 -17   6  10     3102.59     3362.40    217.81 o 
 -16   6  10      740.09      812.65     95.44 o 
 -15   6  10     3121.38     2865.98    217.64 o 
 -14   6  10      292.79      343.97     59.06 o 
 -13   6  10        4.30       72.66     22.10 o 
 -12   6  10      156.59      200.67     59.20 o 
 -11   6  10      201.35      191.95     26.59 o 
 -10   6  10      304.36      322.96     41.96 o 
  -9   6  10    10183.76    10117.14    207.07 o 
  -8   6  10     1694.13     1634.62     91.92 o 
  -7   6  10    10255.32    10369.91    148.97 o 
  -6   6  10      920.49      928.06     65.79 o 
  -5   6  10    15034.09    14109.75    212.98 o 
  -4   6  10     3389.90     3082.84    119.81 o 
  -3   6  10    11547.54    11095.91    163.86 o 
  -2   6  10     1971.60     1859.11     60.56 o 
  -1   6  10     5503.36     5494.19    140.98 o 
   0   6  10       50.89       76.96     22.71 o 
   1   6  10     2224.67     2229.39     97.14 o 
   2   6  10      847.98      949.40     86.86 o 
   3   6  10       18.67       44.96     33.73 o 
   4   6  10       12.86       32.96     38.14 o 
   5   6  10     1064.69     1250.76    115.83 o 
   6   6  10     1694.51     1721.86    124.33 o 
   7   6  10     5328.14     5807.38    199.49 o 
   8   6  10      840.94      878.07     98.95 o 
   9   6  10     4671.62     4930.71    212.85 o 
  10   6  10      458.03      496.69     83.21 o 
  11   6  10     3732.26     3665.63    271.07 o 
  12   6  10      277.35      266.30     71.13 o 
 -19   7  10       69.74      128.47     53.76 o 
 -18   7  10     1016.10      882.30    179.57 o 
 -17   7  10      321.70      282.16     76.43 o 
 -16   7  10     2716.21     2603.13    294.24 o 
 -15   7  10      674.07      831.31    107.92 o 
 -14   7  10     7817.17     8271.06    240.36 o 
 -13   7  10     1437.10     1482.71    135.32 o 
 -12   7  10    10035.47    10508.39    273.06 o 
 -11   7  10      930.23      931.70     83.83 o 
 -10   7  10     4999.90     4553.11    137.04 o 
  -9   7  10     1616.19     1563.08     69.45 o 
  -8   7  10     8743.33     8523.43    203.09 o 
  -7   7  10      412.41      366.79     48.73 o 
  -6   7  10     2526.28     2500.49    109.09 o 
  -5   7  10       81.24      102.92     32.34 o 
  -4   7  10      148.69      108.95     26.42 o 
  -3   7  10      942.02      952.89     88.64 o 
  -2   7  10     1991.37     2041.70     76.53 o 
  -1   7  10       68.04       46.61     18.12 o 
   0   7  10     6179.24     6228.97    137.19 o 
   1   7  10      464.14      455.06     62.66 o 
   2   7  10     5006.96     5082.83    133.32 o 
   3   7  10     2964.53     3024.94    101.80 o 
   4   7  10     7580.62     7995.89    271.03 o 
   5   7  10       83.68       82.53     42.13 o 
   6   7  10     2053.04     2048.98    161.84 o 
   7   7  10      495.78      479.18     62.50 o 
   8   7  10      664.61      655.82     88.18 o 
   9   7  10      101.54      143.81     63.10 o 
  10   7  10        2.00       21.30     54.74 o 
  11   7  10        3.89      111.84     49.06 o 
  12   7  10      787.89      773.66    104.97 o 
 -18   8  10     2735.95     2568.15    309.59 o 
 -17   8  10      763.09      803.37    136.51 o 
 -16   8  10     1894.02     1766.79    238.87 o 
 -15   8  10      158.18      250.53     97.64 o 
 -14   8  10      356.16      526.22     86.44 o 
 -13   8  10       17.29       87.69     39.96 o 
 -12   8  10      114.05      131.44     50.50 o 
 -11   8  10       39.70      105.70     44.55 o 
 -10   8  10     2294.25     2304.52    169.63 o 
  -9   8  10      947.85      890.95    119.55 o 
  -8   8  10     2983.81     3007.60    195.85 o 
  -7   8  10     3939.36     3750.97    206.40 o 
  -6   8  10    15591.63    16715.30    441.90 o 
  -5   8  10      996.18      942.45     90.32 o 
  -4   8  10     5929.62     5751.87    171.28 o 
  -3   8  10      901.09      869.21     91.83 o 
  -2   8  10     2022.46     2135.63     94.15 o 
  -1   8  10      447.64      468.86     45.80 o 
   0   8  10     1159.35     1177.69     78.02 o 
   1   8  10      322.34      247.34     46.30 o 
   2   8  10       75.81       79.71     22.36 o 
   3   8  10       21.36       29.25     39.39 o 
   4   8  10      996.83      931.49     91.74 o 
   5   8  10      191.28      277.18     50.49 o 
   6   8  10     2849.89     2768.26    215.40 o 
   7   8  10     1337.22     1390.52    156.51 o 
   8   8  10     2490.99     3318.36    487.61 o 
   9   8  10      540.55      572.43    104.03 o 
  10   8  10     2883.35     2785.24    299.19 o 
  11   8  10      328.13      313.38     70.45 o 
 -17   9  10      907.54      635.97    185.35 o 
 -16   9  10      229.18      270.69     72.99 o 
 -15   9  10     3151.74     2870.44    459.51 o 
 -14   9  10      829.77      917.08    124.65 o 
 -13   9  10     5784.90     5748.85    333.85 o 
 -12   9  10      669.29      918.37    105.03 o 
 -11   9  10     5576.15     5974.96    193.40 o 
 -10   9  10      490.92      450.78     65.04 o 
  -9   9  10     6001.47     6542.60    161.78 o 
  -8   9  10      791.55      780.14    100.20 o 
  -7   9  10      321.89      340.43     52.13 o 
  -6   9  10      412.85      433.00     88.91 o 
  -5   9  10      116.73      112.83     38.79 o 
  -4   9  10       94.66      143.68     28.33 o 
  -3   9  10     2688.91     2581.22     98.76 o 
  -2   9  10      230.59      269.54     56.62 o 
  -1   9  10     4489.44     4526.36    139.54 o 
   0   9  10      629.85      693.72     73.00 o 
   1   9  10     9434.14     9991.46    274.93 o 
   2   9  10      749.58      794.28     90.64 o 
   3   9  10     6018.29     5987.46    221.71 o 
   4   9  10      664.61      755.23    114.88 o 
   5   9  10     3820.36     3942.40    288.25 o 
   6   9  10      705.46      771.90    106.86 o 
   7   9  10     1486.48     1575.64    208.39 o 
   8   9  10      162.76      434.15     99.47 o 
   9   9  10      262.98      268.80     56.75 o 
  10   9  10      145.04      193.67     61.91 o 
 -16  10  10      523.10      433.32     81.28 o 
 -15  10  10      322.61      423.26    154.43 o 
 -14  10  10      216.52      336.91    104.50 o 
 -13  10  10       12.39      124.14     73.76 o 
 -12  10  10        1.17       90.47     46.72 o 
 -11  10  10     1243.42     1056.61    136.42 o 
 -10  10  10      672.42      643.88     65.87 o 
  -9  10  10     2094.49     2139.20    224.90 o 
  -8  10  10     2736.39     2637.02    251.64 o 
  -7  10  10     4869.79     5025.27    189.67 o 
  -6  10  10     2444.36     2359.03    208.30 o 
  -5  10  10     6168.00     6314.43    161.79 o 
  -4  10  10     1957.31     1931.03    163.52 o 
  -3  10  10     6281.31     6194.85    202.75 o 
  -2  10  10     1521.64     1477.74    154.80 o 
  -1  10  10     2443.41     2406.51    129.82 o 
   0  10  10      249.11      205.35     36.69 o 
   1  10  10      680.56      707.50    123.32 o 
   2  10  10      154.76      231.47     43.39 o 
   3  10  10       90.92       77.38     40.28 o 
   4  10  10       59.73       50.81     50.12 o 
   5  10  10     1111.68      887.81    124.40 o 
   6  10  10     1082.09      796.02    130.46 o 
   7  10  10     1104.41     1150.20    204.60 o 
   8  10  10      584.06      599.95    150.33 o 
   9  10  10     1759.56     1735.71    282.95 o 
 -14  11  10     3201.58     3518.08    387.78 o 
 -13  11  10      198.49      194.02     66.18 o 
 -12  11  10     3363.18     3075.69    327.25 o 
 -11  11  10      101.41      180.23     55.89 o 
 -10  11  10     2803.43     3044.50    238.37 o 
  -9  11  10       61.04      201.37     59.09 o 
  -8  11  10     1178.14     1152.44    138.03 o 
  -7  11  10      106.58      191.88     49.39 o 
  -6  11  10      197.32      200.21     41.65 o 
  -5  11  10       78.80      112.41     42.32 o 
  -4  11  10      271.17      255.95     45.51 o 
  -3  11  10       21.22      113.26     26.57 o 
  -2  11  10     2223.63     2223.76    220.56 o 
  -1  11  10        4.05      115.28     33.91 o 
   0  11  10     3322.55     3052.30    181.80 o 
   1  11  10      144.26      234.99     56.95 o 
   2  11  10     3306.02     3297.67    254.57 o 
   3  11  10      162.74      192.91     65.26 o 
   4  11  10     2642.82     2185.94    251.80 o 
   5  11  10      192.67      208.00    101.65 o 
   6  11  10     1404.94     1321.04    277.62 o 
   7  11  10      194.79      166.58     44.28 o 
 -12  12  10       90.12      176.69     61.33 o 
 -11  12  10      111.11      142.15     53.50 o 
 -10  12  10      104.06      186.93     70.60 o 
  -9  12  10      366.84      308.27     91.58 o 
  -8  12  10     1142.11     1120.70    155.64 o 
  -7  12  10      532.28      350.24     74.71 o 
  -6  12  10     2569.35     2408.86    263.91 o 
  -5  12  10     1308.57     1221.78    176.37 o 
  -4  12  10     2733.33     2509.06    186.69 o 
  -3  12  10     1596.22     1159.80    200.47 o 
  -2  12  10     2032.78     2038.25    147.64 o 
  -1  12  10      406.35      393.14     72.09 o 
   0  12  10      614.71      509.62     74.66 o 
   1  12  10       31.12      174.75     49.37 o 
   2  12  10      184.13      116.38     53.29 o 
   3  12  10      129.64      215.46     54.72 o 
   4  12  10       32.33       73.80     40.55 o 
   5  12  10      282.81      194.98     58.78 o 
  -9  13  10     1989.44     1446.40    219.79 o 
  -8  13  10        0.16      107.69     48.66 o 
  -7  13  10      493.79      552.08    105.06 o 
  -6  13  10       11.83      107.55     49.15 o 
  -5  13  10        5.14       48.44     55.99 o 
  -4  13  10       26.65       94.59     34.77 o 
  -3  13  10      459.24      455.74     69.10 o 
  -2  13  10      116.09      133.17     52.33 o 
  -1  13  10     1287.62     1167.18    247.86 o 
   0  13  10        1.62      169.50     88.74 o 
   1  13  10     1989.66     2202.47    450.36 o 
   2  13  10        0.52       29.48    136.84 o 
 -21   0  11       74.59      -10.71     69.72 o 
 -19   0  11      101.91      219.16     53.09 o 
 -17   0  11     6640.14     6798.48    240.23 o 
 -15   0  11    10312.46    10463.55    321.27 o 
 -13   0  11    20590.31    21845.00    545.80 o 
 -11   0  11    36659.41    36330.16    451.10 o 
  -9   0  11    19905.82    19790.48    368.35 o 
  -7   0  11     1554.01     1823.48    119.33 o 
  -5   0  11      607.01      579.31     92.81 o 
  -3   0  11     3259.37     2945.67    251.95 o 
  -1   0  11    28043.33    28729.23    542.35 o 
   1   0  11    26394.46    27021.64    453.13 o 
   3   0  11    24446.12    24898.75    495.39 o 
   5   0  11    11522.34    11086.52    275.98 o 
   7   0  11     6902.48     7034.28    232.91 o 
   9   0  11       33.86       38.75     37.92 o 
  11   0  11      578.49      762.73    116.15 o 
  13   0  11      622.15      483.82    200.92 o 
 -21   1  11     2743.31     2415.78    189.40 o 
 -20   1  11     4482.27     4328.00    166.50 o 
 -19   1  11     3661.63     3642.95    206.08 o 
 -18   1  11     3820.69     4315.76    114.49 o 
 -17   1  11     3122.89     3303.57    134.96 o 
 -16   1  11     1789.15     1714.28    149.94 o 
 -15   1  11       68.80      152.28     91.52 o 
 -14   1  11     1235.69     1379.65     94.78 o 
 -13   1  11       46.33       95.31     20.95 o 
 -12   1  11       19.41       33.10     32.02 o 
 -11   1  11     2260.72     2316.66    106.89 o 
 -10   1  11     6653.99     6894.34    151.82 o 
  -9   1  11     6473.85     6725.89    239.82 o 
  -8   1  11    14165.25    13488.02    210.34 o 
  -7   1  11     9849.04     9326.76    134.56 o 
  -6   1  11     9189.73     9150.90    130.61 o 
  -5   1  11    14706.19    14245.04    311.22 o 
  -4   1  11    17676.69    17026.89    228.69 o 
  -3   1  11    16117.25    16273.13    223.33 o 
  -2   1  11     8836.37     8903.00    159.08 o 
  -1   1  11     2502.87     2141.71     89.62 o 
   0   1  11    11102.98    11715.37    190.53 o 
   1   1  11      913.44     1009.84     82.94 o 
   2   1  11     2405.61     2496.87    189.56 o 
   3   1  11      240.12      136.24     47.33 o 
   4   1  11     2873.10     2793.10    100.17 o 
   5   1  11     2269.44     2047.56     91.43 o 
   6   1  11     3966.74     3862.00    116.99 o 
   7   1  11     2916.97     2973.70    129.59 o 
   8   1  11     4064.98     4025.09    131.27 o 
   9   1  11     1852.88     1919.86    145.44 o 
  10   1  11     3734.90     3799.22    170.33 o 
  11   1  11     2428.20     2863.90    179.18 o 
  12   1  11     1873.47     2093.58    282.92 o 
  13   1  11      733.70     1063.29    174.48 o 
 -21   2  11        1.12      117.81     44.99 o 
 -20   2  11        8.60       28.11     26.18 o 
 -19   2  11        0.22       71.59     45.02 o 
 -18   2  11     2304.55     2202.54    180.26 o 
 -17   2  11       16.09       88.26     30.47 o 
 -16   2  11     9266.54     9868.30    243.23 o 
 -15   2  11       63.98       50.46     32.04 o 
 -14   2  11     8342.96     8534.14    243.33 o 
 -13   2  11       62.04       67.41     25.78 o 
 -12   2  11    21209.60    22590.47    362.54 o 
 -11   2  11      783.94      816.79     70.14 o 
 -10   2  11    15069.36    15144.66    214.60 o 
  -9   2  11        5.02       44.03     28.18 o 
  -8   2  11     3550.05     3131.81     83.32 o 
  -7   2  11        3.53       74.44     22.75 o 
  -6   2  11      159.41      218.90     26.91 o 
  -5   2  11     3457.79     3196.02    161.76 o 
  -4   2  11       67.11       55.17     32.95 o 
  -3   2  11     1526.32     1586.83     88.45 o 
  -2   2  11    16275.44    16963.20    266.81 o 
  -1   2  11       10.40       54.57     40.98 o 
   0   2  11    24733.41    24481.90    280.77 o 
   1   2  11      264.10      260.00     44.15 o 
   2   2  11    20434.04    21040.99    257.60 o 
   3   2  11      770.37      868.77     80.43 o 
   4   2  11    12227.10    12253.81    228.42 o 
   5   2  11      483.77      462.84     53.07 o 
   6   2  11     5842.16     5632.10    174.27 o 
   7   2  11      348.22      259.46     47.11 o 
   8   2  11     1234.03     1275.79    120.99 o 
   9   2  11       29.13       21.92     61.89 o 
  10   2  11      608.90      640.28     81.14 o 
  11   2  11       83.82      201.81     38.81 o 
  12   2  11      675.34      793.26    118.77 o 
  13   2  11      102.19      139.67     59.18 o 
 -21   3  11     2495.47     1997.05    304.62 o 
 -20   3  11     1503.91     1462.56    184.26 o 
 -19   3  11     5451.18     5534.60    203.58 o 
 -18   3  11     2635.62     2429.35    215.48 o 
 -17   3  11     3069.47     3383.33    179.80 o 
 -16   3  11      827.31      961.17     97.82 o 
 -15   3  11     2049.03     2191.23    124.72 o 
 -14   3  11       48.83      107.46     25.53 o 
 -13   3  11      238.49      251.96     36.23 o 
 -12   3  11      287.53      265.15     40.96 o 
 -11   3  11     2398.46     2429.65     82.17 o 
 -10   3  11     6098.75     6046.38    161.46 o 
  -9   3  11     6342.13     6093.61    175.84 o 
  -8   3  11     6831.67     7116.11    131.27 o 
  -7   3  11     7701.22     7457.73    149.42 o 
  -6   3  11    12265.56    12202.90    182.53 o 
  -5   3  11    36536.56    37523.17    466.77 o 
  -4   3  11     8619.01     8407.11    137.75 o 
  -3   3  11    11372.56    11846.53    195.82 o 
  -2   3  11     5174.74     4745.67    155.02 o 
  -1   3  11     7963.44     7819.40    156.47 o 
   0   3  11     2210.32     2103.68     95.54 o 
   1   3  11      529.08      610.05     63.79 o 
   2   3  11        0.47       24.89     32.42 o 
   3   3  11      511.29      503.14     63.65 o 
   4   3  11      227.29      188.38     43.24 o 
   5   3  11     4106.55     4024.94    206.57 o 
   6   3  11     3235.52     2959.66     92.16 o 
   7   3  11     5572.45     5497.66    147.50 o 
   8   3  11     4184.91     4175.22    170.77 o 
   9   3  11     3677.12     4044.83    154.84 o 
  10   3  11     2814.65     3283.75    294.73 o 
  11   3  11     3566.97     3291.06    317.87 o 
  12   3  11     1259.13     1255.49    129.99 o 
  13   3  11      899.69      952.94    123.05 o 
 -21   4  11       69.46       81.10     58.90 o 
 -20   4  11       24.13      152.47     70.97 o 
 -19   4  11      593.73      391.84    113.99 o 
 -18   4  11      311.43      312.89     56.77 o 
 -17   4  11     4790.82     4660.38    213.18 o 
 -16   4  11      610.23      732.57     91.68 o 
 -15   4  11    13823.18    14424.10    372.13 o 
 -14   4  11      625.24      521.25     73.91 o 
 -13   4  11    14163.26    14452.80    284.23 o 
 -12   4  11      483.03      491.57     59.64 o 
 -11   4  11     8780.02     8873.27    196.95 o 
 -10   4  11      758.26      753.39     79.09 o 
  -9   4  11    12188.24    12034.69    199.04 o 
  -8   4  11      441.03      376.13     36.28 o 
  -7   4  11     2972.19     2850.26     81.64 o 
  -6   4  11      186.89      136.36     43.35 o 
  -5   4  11     1451.05     1674.68     90.00 o 
  -4   4  11       41.64       25.05     18.42 o 
  -3   4  11     3116.43     3109.32     96.21 o 
  -2   4  11      953.24      839.10     84.41 o 
  -1   4  11    17163.07    17290.30    239.42 o 
   0   4  11      862.32      870.59     76.88 o 
   1   4  11    20486.72    21510.51    312.80 o 
   2   4  11      739.40      935.06     91.30 o 
   3   4  11    13190.50    13753.35    234.08 o 
   4   4  11      244.74      239.88     37.34 o 
   5   4  11     7154.84     7032.93    209.13 o 
   6   4  11       38.81       57.83     25.30 o 
   7   4  11     3812.95     4085.73    158.15 o 
   8   4  11      155.01      156.31     44.59 o 
   9   4  11       22.05       55.09     45.62 o 
  10   4  11      132.16      122.97     36.28 o 
  11   4  11      360.33      379.26     65.13 o 
  12   4  11       67.30      185.37     49.23 o 
  13   4  11     1241.16     1217.46    172.30 o 
 -20   5  11     4558.74     4575.28    376.45 o 
 -19   5  11     1501.36     1228.61    169.81 o 
 -18   5  11     2979.54     3216.25    221.38 o 
 -17   5  11     1155.65      948.78    114.29 o 
 -16   5  11     4123.83     3798.46    150.91 o 
 -15   5  11     1900.43     1934.05    151.23 o 
 -14   5  11      443.19      578.47     81.12 o 
 -13   5  11      333.57      341.39     46.91 o 
 -12   5  11      792.02      786.98     90.43 o 
 -11   5  11     2505.42     2464.75    161.35 o 
 -10   5  11     5041.14     4669.59    208.12 o 
  -9   5  11     2653.60     2460.55     81.78 o 
  -8   5  11    11642.67    11045.40    185.02 o 
  -7   5  11     7037.70     6414.42    145.68 o 
  -6   5  11    21321.42    21622.66    300.35 o 
  -5   5  11     7580.41     7414.15    122.35 o 
  -4   5  11    17552.53    17321.00    234.49 o 
  -3   5  11     2798.44     2708.22     86.88 o 
  -2   5  11    12870.92    12892.48    199.72 o 
  -1   5  11     3276.58     3272.01    105.26 o 
   0   5  11     2447.24     2500.58    123.68 o 
   1   5  11     1266.21     1213.77     98.87 o 
   2   5  11        0.59       21.84     30.52 o 
   3   5  11       58.34       50.40     27.46 o 
   4   5  11     1219.40     1292.11    107.00 o 
   5   5  11     1165.64     1147.48    100.47 o 
   6   5  11     2189.56     2377.32    184.73 o 
   7   5  11      685.54      581.14    122.08 o 
   8   5  11     6748.48     7255.75    250.05 o 
   9   5  11     2598.88     2979.84    176.39 o 
  10   5  11     5114.49     5546.42    248.64 o 
  11   5  11     1314.42     1447.89    154.90 o 
  12   5  11     1909.31     1664.89    223.20 o 
 -20   6  11       14.35      121.27     69.02 o 
 -19   6  11        0.36      172.18     55.26 o 
 -18   6  11     1862.19     1664.58    220.36 o 
 -17   6  11       74.35      135.88     37.96 o 
 -16   6  11     6329.05     6310.31    148.33 o 
 -15   6  11      699.87      686.65     77.69 o 
 -14   6  11    13026.11    13339.55    325.81 o 
 -13   6  11     1532.49     1570.93    107.41 o 
 -12   6  11     7313.24     7197.67    250.83 o 
 -11   6  11      634.13      650.27     54.92 o 
 -10   6  11    17245.65    17710.83    218.46 o 
  -9   6  11     2469.68     2371.17     70.27 o 
  -8   6  11     2425.53     2203.73     93.68 o 
  -7   6  11      115.81       63.34     30.38 o 
  -6   6  11      715.36      606.81     51.31 o 
  -5   6  11       77.64       80.42     21.59 o 
  -4   6  11     1535.15     1364.25     67.39 o 
  -3   6  11      211.80      190.80     23.44 o 
  -2   6  11     2555.42     2611.88    119.18 o 
  -1   6  11     2397.56     2482.46     78.57 o 
   0   6  11     9912.25    10186.43    192.60 o 
   1   6  11     1759.92     1906.33    126.26 o 
   2   6  11    14872.08    16028.03    277.33 o 
   3   6  11      913.38      985.09     83.59 o 
   4   6  11     3735.54     4072.36    134.94 o 
   5   6  11     1336.17     1355.19    141.02 o 
   6   6  11     3535.85     3592.75    222.77 o 
   7   6  11      124.95      124.89     35.87 o 
   8   6  11      544.57      588.38     81.83 o 
   9   6  11        4.71       86.83     37.82 o 
  10   6  11       31.89       92.06     30.54 o 
  11   6  11      255.80      240.58     55.95 o 
  12   6  11      566.42      532.82     98.14 o 
 -19   7  11     2873.83     2564.13    403.17 o 
 -18   7  11      379.97      246.01     81.55 o 
 -17   7  11     2952.31     2755.85    302.42 o 
 -16   7  11      549.76      638.42    106.76 o 
 -15   7  11     1558.53     1644.65    178.21 o 
 -14   7  11       22.54       94.30     48.29 o 
 -13   7  11      261.95      168.05     44.21 o 
 -12   7  11      697.40      921.04    106.74 o 
 -11   7  11     3702.20     3829.95    196.03 o 
 -10   7  11     1101.66     1084.27     84.25 o 
  -9   7  11     4030.54     4179.59    199.29 o 
  -8   7  11     1146.68     1192.29     90.68 o 
  -7   7  11    12109.72    12056.67    236.48 o 
  -6   7  11     4422.13     4144.31    134.97 o 
  -5   7  11     6571.36     6234.43    178.47 o 
  -4   7  11     3115.47     2954.86     87.62 o 
  -3   7  11     3251.58     3231.07     72.02 o 
  -2   7  11     1935.29     1854.95    102.35 o 
  -1   7  11     1358.39     1337.05    100.66 o 
   0   7  11      803.10      825.99     63.49 o 
   1   7  11      507.54      637.10     67.91 o 
   2   7  11      686.70      644.51     58.57 o 
   3   7  11      122.82       95.94     33.38 o 
   4   7  11      749.70      640.48     83.24 o 
   5   7  11     5053.33     5224.59    187.14 o 
   6   7  11      358.88      337.22     43.06 o 
   7   7  11     3357.91     3557.05    196.29 o 
   8   7  11      654.52      612.57    106.26 o 
   9   7  11     2889.90     3062.84    263.52 o 
  10   7  11      299.56      282.91     69.34 o 
  11   7  11     2759.69     2440.97    350.35 o 
 -18   8  11      152.15      267.63     70.75 o 
 -17   8  11     1662.24     1534.27    309.14 o 
 -16   8  11      910.35     1172.91    157.12 o 
 -15   8  11     5047.54     5314.82    237.90 o 
 -14   8  11      695.42      679.30    147.87 o 
 -13   8  11     7209.24     8029.03    176.28 o 
 -12   8  11     1104.56     1121.42    160.56 o 
 -11   8  11     5890.74     6172.90    194.71 o 
 -10   8  11     1754.98     1671.93    201.67 o 
  -9   8  11     5283.78     5295.80    159.83 o 
  -8   8  11       79.10      116.30     25.15 o 
  -7   8  11      316.95      374.27     54.19 o 
  -6   8  11      342.85      265.29     47.84 o 
  -5   8  11       23.42       99.39     35.07 o 
  -4   8  11       56.17       85.55     39.49 o 
  -3   8  11     1661.78     1641.42    186.52 o 
  -2   8  11     1083.73     1167.12     85.96 o 
  -1   8  11     6339.39     7065.10    163.57 o 
   0   8  11     2870.23     3015.14    174.91 o 
   1   8  11    10379.12    10428.27    288.97 o 
   2   8  11      463.99      501.22     58.02 o 
   3   8  11     7558.04     7758.91    263.04 o 
   4   8  11      561.34      629.64     68.30 o 
   5   8  11     5659.75     6021.77    194.69 o 
   6   8  11      834.45      722.40     96.24 o 
   7   8  11      632.70      534.95     85.24 o 
   8   8  11       12.45      117.38     70.01 o 
   9   8  11      289.58      237.55     56.66 o 
  10   8  11       55.30      118.65     46.77 o 
 -17   9  11      236.36      386.73    113.85 o 
 -16   9  11     1435.18     1713.99    306.56 o 
 -15   9  11        2.21      118.38     94.55 o 
 -14   9  11      249.73      217.81     66.03 o 
 -13   9  11        5.17      111.71     45.55 o 
 -12   9  11      239.22      221.49     69.30 o 
 -11   9  11      263.31      213.56     49.53 o 
 -10   9  11     2381.94     2507.04    296.52 o 
  -9   9  11       98.98      233.46     55.03 o 
  -8   9  11     5292.34     5455.18    198.30 o 
  -7   9  11      383.41      367.02     50.27 o 
  -6   9  11     7712.01     8074.84    305.75 o 
  -5   9  11      777.11      854.76     93.17 o 
  -4   9  11     6734.04     6838.96    244.03 o 
  -3   9  11      656.48      741.06     84.84 o 
  -2   9  11     4069.70     3729.02    232.55 o 
  -1   9  11      370.11      370.20     53.43 o 
   0   9  11     1207.96     1081.91    135.99 o 
   1   9  11       17.12       43.80     54.62 o 
   2   9  11       43.14       97.69     34.64 o 
   3   9  11      184.07      212.68     44.84 o 
   4   9  11     1320.59     1449.94    174.64 o 
   5   9  11       96.21      124.27     37.81 o 
   6   9  11     2959.01     2989.67    294.80 o 
   7   9  11       32.00       83.60     40.70 o 
   8   9  11     2625.98     2533.22    329.42 o 
   9   9  11      237.11      214.23     67.36 o 
 -16  10  11     1675.06     1493.10    231.96 o 
 -15  10  11      829.72      916.13    256.87 o 
 -14  10  11     3187.62     3358.95    356.82 o 
 -13  10  11      880.05      968.40    152.09 o 
 -12  10  11     3372.28     3334.57    184.61 o 
 -11  10  11     1027.42     1080.32    121.28 o 
 -10  10  11     3041.63     3148.45    208.86 o 
  -9  10  11      473.26      683.11     84.26 o 
  -8  10  11     1032.75     1086.31    147.11 o 
  -7  10  11       32.80      140.65     37.70 o 
  -6  10  11      333.22      422.87     80.40 o 
  -5  10  11       17.31      112.79     30.76 o 
  -4  10  11      414.71      464.57     70.51 o 
  -3  10  11      512.67      486.83     71.39 o 
  -2  10  11     2644.49     2537.26    165.82 o 
  -1  10  11     1379.99     1495.87    132.41 o 
   0  10  11     3049.37     3166.87    196.04 o 
   1  10  11     1896.79     2157.91    239.94 o 
   2  10  11     3346.64     3245.61    146.75 o 
   3  10  11      832.89      970.63    145.80 o 
   4  10  11     2008.11     2034.08    286.57 o 
   5  10  11      587.11      629.20     93.72 o 
   6  10  11     1400.30     1383.05    250.37 o 
   7  10  11      134.05      154.95     53.47 o 
   8  10  11      260.72      219.03     89.97 o 
 -14  11  11      101.17      156.17     63.03 o 
 -13  11  11        0.63       72.53     44.31 o 
 -12  11  11        2.08      210.25     86.35 o 
 -11  11  11      712.18      642.91    112.10 o 
 -10  11  11       10.21       57.69     40.00 o 
  -9  11  11     2222.99     2030.82    246.48 o 
  -8  11  11       99.15      106.91     35.43 o 
  -7  11  11     4561.92     4413.09    293.29 o 
  -6  11  11      100.50      224.62     68.18 o 
  -5  11  11     4542.41     5302.63    247.30 o 
  -4  11  11      167.30      139.32     38.48 o 
  -3  11  11     4747.52     5421.30    191.04 o 
  -2  11  11      108.50      163.53     43.04 o 
  -1  11  11     1412.74     1324.94    184.86 o 
   0  11  11        2.01       74.39     70.17 o 
   1  11  11       71.68       85.79     43.64 o 
   2  11  11       29.80       94.06     43.56 o 
   3  11  11      190.77      120.63     62.27 o 
   4  11  11        5.64       64.61     65.07 o 
   5  11  11     1007.22     1002.88    148.45 o 
   6  11  11       10.34      120.63     41.06 o 
 -12  12  11      966.14      922.59    144.59 o 
 -11  12  11     1260.47     1303.84    171.54 o 
 -10  12  11      810.01      713.70    105.58 o 
  -9  12  11      828.28      867.57    141.40 o 
  -8  12  11      175.90      197.79     54.86 o 
  -7  12  11       50.91       96.93     28.44 o 
  -6  12  11       25.88      105.60     42.45 o 
  -5  12  11       48.76       33.38     39.15 o 
  -4  12  11      501.09      445.81     76.73 o 
  -3  12  11      432.24      351.05     55.71 o 
  -2  12  11      548.14      517.80    117.64 o 
  -1  12  11     1903.31     1761.65    229.14 o 
   0  12  11     1129.26      892.02    141.34 o 
   1  12  11     1182.59     1061.39    155.71 o 
   2  12  11      943.42      979.84    213.80 o 
   3  12  11     1104.65     1027.83    189.04 o 
   4  12  11      773.80      600.51    115.91 o 
  -8  13  11     1501.83     1287.37    190.24 o 
  -7  13  11       25.07      164.33     55.57 o 
  -6  13  11     2506.16     2680.90    221.13 o 
  -5  13  11       12.72       61.82     41.05 o 
  -4  13  11     2679.95     2504.34    202.87 o 
  -3  13  11       16.98       58.32     79.54 o 
  -2  13  11      969.53      832.10    204.38 o 
  -1  13  11      165.53      122.89     61.66 o 
   0  13  11      408.04      407.00     83.03 o 
   1  13  11       12.69      389.15    221.86 o 
 -20   0  12     8653.18     9237.24    259.75 o 
 -18   0  12     5824.89     6712.60    180.20 o 
 -16   0  12     2652.23     2764.75    132.81 o 
 -14   0  12     1080.33     1204.23    161.16 o 
 -12   0  12      422.49      446.70     76.30 o 
 -10   0  12    10563.16    10676.35    267.33 o 
  -8   0  12    21090.01    21520.97    615.95 o 
  -6   0  12    14285.21    14145.26    370.47 o 
  -4   0  12    28857.51    29445.00   1070.30 o 
  -2   0  12    11442.94    12269.29    275.62 o 
   0   0  12     1586.00     1496.61    200.95 o 
   2   0  12     1292.39     1587.50    152.84 o 
   4   0  12    11312.52    12117.45    320.07 o 
   6   0  12    10099.11    10211.25    406.72 o 
   8   0  12     5344.23     5882.63    305.68 o 
  10   0  12     6092.12     6665.02    518.72 o 
  12   0  12     2530.96     2843.32    954.62 o 
 -21   1  12        0.19       53.70     36.17 o 
 -20   1  12       29.69       87.38     47.21 o 
 -19   1  12      174.49      144.57     35.30 o 
 -18   1  12     1567.07     1587.14    150.07 o 
 -17   1  12     3466.89     3550.96    118.20 o 
 -16   1  12     2719.49     2716.72    142.97 o 
 -15   1  12     3768.54     3880.12    192.69 o 
 -14   1  12     7147.86     6899.46    121.44 o 
 -13   1  12     8125.86     8338.53    199.72 o 
 -12   1  12    12707.84    12900.07    230.31 o 
 -11   1  12    16389.25    16560.91    262.84 o 
 -10   1  12     5686.69     5906.43    227.13 o 
  -9   1  12     6692.55     6226.43    140.22 o 
  -8   1  12     1242.11     1205.30    101.98 o 
  -7   1  12      233.37      238.32     40.48 o 
  -6   1  12      444.01      435.89     46.36 o 
  -5   1  12      448.21      532.27     59.81 o 
  -4   1  12     3743.15     3754.39    104.72 o 
  -3   1  12     5955.17     5716.47    118.42 o 
  -2   1  12    14483.84    15195.01    242.47 o 
  -1   1  12    15849.60    16698.59    217.46 o 
   0   1  12    10000.60     9691.90    169.07 o 
   1   1  12    17578.46    17872.99    298.43 o 
   2   1  12    14391.29    15104.41    264.27 o 
   3   1  12    12818.57    12972.47    232.39 o 
   4   1  12     4939.61     4719.42    138.22 o 
   5   1  12     3411.26     3334.50    138.86 o 
   6   1  12     4269.69     4294.92    138.06 o 
   7   1  12      511.56      469.67     58.79 o 
   8   1  12      133.39      130.25     28.15 o 
   9   1  12        6.45        8.15     36.05 o 
  10   1  12      613.83      509.05     69.12 o 
  11   1  12      607.20      878.38    105.77 o 
  12   1  12      328.37      355.00     67.90 o 
  13   1  12     1278.77     1094.64    149.50 o 
 -21   2  12     5253.75     5636.00    181.82 o 
 -20   2  12      112.41      217.37     48.34 o 
 -19   2  12     5656.69     6349.33    211.15 o 
 -18   2  12       37.06       78.13     26.21 o 
 -17   2  12     6436.63     6418.58    175.53 o 
 -16   2  12        9.16      102.58     40.86 o 
 -15   2  12      337.99      378.77     48.65 o 
 -14   2  12       50.90      127.65     31.95 o 
 -13   2  12      216.35      244.12     32.58 o 
 -12   2  12       19.53       68.11     32.66 o 
 -11   2  12     9148.72     8936.81    206.65 o 
 -10   2  12      245.16      280.28     34.84 o 
  -9   2  12    21088.14    21609.01    375.44 o 
  -8   2  12      512.23      541.88     61.94 o 
  -7   2  12    31304.92    31465.36    356.03 o 
  -6   2  12      243.78      260.61     38.70 o 
  -5   2  12    52798.70    56172.34    485.62 o 
  -4   2  12     5034.97     5536.61    136.98 o 
  -3   2  12    18287.34    17698.19    275.51 o 
  -2   2  12     2066.30     2315.52    110.73 o 
  -1   2  12     9588.52    10036.13    318.39 o 
   0   2  12       25.57       79.91     43.37 o 
   1   2  12        3.96       72.43     29.68 o 
   2   2  12      380.01      342.60     52.16 o 
   3   2  12     2053.69     2099.12    116.48 o 
   4   2  12      695.81      679.82     62.08 o 
   5   2  12     4659.63     4667.67    118.52 o 
   6   2  12      402.34      351.97     52.74 o 
   7   2  12     9953.53    10758.52    289.71 o 
   8   2  12       10.98       69.19     37.41 o 
   9   2  12     7473.25     7735.89    235.24 o 
  10   2  12      134.20      183.74     43.36 o 
  11   2  12     3681.72     3436.28    275.67 o 
  12   2  12      140.51      117.57     43.29 o 
  13   2  12     1348.91     1322.64    188.18 o 
 -21   3  12      201.17      150.96     47.46 o 
 -20   3  12      101.65      133.75     39.89 o 
 -19   3  12      941.24      915.87    121.17 o 
 -18   3  12     2423.01     2314.52    252.20 o 
 -17   3  12     2922.07     2777.17    156.43 o 
 -16   3  12     6057.92     6447.46    146.04 o 
 -15   3  12     3660.97     3759.81    160.83 o 
 -14   3  12    11233.05    11626.45    256.57 o 
 -13   3  12     6058.02     5841.55    151.21 o 
 -12   3  12    14138.76    14665.10    236.91 o 
 -11   3  12     3536.58     3482.03     99.77 o 
 -10   3  12     9893.29    10381.05    207.26 o 
  -9   3  12     1212.47     1300.80    129.71 o 
  -8   3  12     5638.73     5430.36    160.87 o 
  -7   3  12      101.57       92.50     32.63 o 
  -6   3  12     1797.54     1959.89    127.43 o 
  -5   3  12       74.14       61.27     28.21 o 
  -4   3  12     1651.67     1739.61    145.43 o 
  -3   3  12     9563.79     9318.14    162.35 o 
  -2   3  12    15839.08    16331.28    300.19 o 
  -1   3  12     8148.99     7963.73    197.18 o 
   0   3  12    13780.06    14118.74    225.26 o 
   1   3  12     4903.63     5032.56    144.04 o 
   2   3  12    10389.92    10120.87    207.76 o 
   3   3  12     4092.87     4139.08    137.18 o 
   4   3  12     7003.50     7074.40    181.10 o 
   5   3  12     6801.74     6859.80    134.06 o 
   6   3  12     1475.41     1367.82    130.08 o 
   7   3  12     1181.24     1226.18    135.74 o 
   8   3  12      757.78      744.00     85.45 o 
   9   3  12       40.29      151.46     53.71 o 
  10   3  12      700.68      736.53     89.97 o 
  11   3  12      161.00      246.52     53.62 o 
  12   3  12      944.09      867.81    121.57 o 
 -20   4  12     4506.51     4339.25    281.93 o 
 -19   4  12      140.27      165.06     51.47 o 
 -18   4  12     5438.80     5684.62    151.29 o 
 -17   4  12      691.30      572.14     62.70 o 
 -16   4  12     3652.75     3588.65    167.35 o 
 -15   4  12      837.36      887.40     87.40 o 
 -14   4  12      202.38      210.53     45.73 o 
 -13   4  12      591.08      618.30     62.79 o 
 -12   4  12     1767.40     1794.74    121.69 o 
 -11   4  12      480.79      566.24     56.72 o 
 -10   4  12     6586.03     6598.30    126.61 o 
  -9   4  12     1571.89     1565.01    103.87 o 
  -8   4  12    17825.54    17695.92    313.18 o 
  -7   4  12      295.95      240.77     47.44 o 
  -6   4  12    30184.87    31106.86    590.29 o 
  -5   4  12     4117.57     4087.47    101.70 o 
  -4   4  12    18636.97    18493.32    275.44 o 
  -3   4  12      183.14      155.22     38.27 o 
  -2   4  12     7528.49     7671.37    177.32 o 
  -1   4  12       47.44       20.24     38.17 o 
   0   4  12     2512.48     2358.30    100.39 o 
   1   4  12      402.50      384.22     50.49 o 
   2   4  12      121.32      177.30     33.51 o 
   3   4  12      234.34      219.02     50.12 o 
   4   4  12     2138.33     2139.15    146.82 o 
   5   4  12      332.22      253.94     46.02 o 
   6   4  12     6133.01     6583.58    226.15 o 
   7   4  12      762.54      718.59    101.35 o 
   8   4  12     7415.44     8441.72    300.44 o 
   9   4  12       78.28      106.91     36.72 o 
  10   4  12     5085.06     5671.48    327.78 o 
  11   4  12      115.29      186.55     50.74 o 
  12   4  12     1856.10     1639.01    162.75 o 
 -20   5  12      147.06      124.86     79.72 o 
 -19   5  12      735.62      679.91    130.36 o 
 -18   5  12     1084.77      838.34    100.42 o 
 -17   5  12     4382.85     4172.99    229.91 o 
 -16   5  12     1859.70     1724.19    193.86 o 
 -15   5  12     5421.78     5502.57    148.85 o 
 -14   5  12     2114.01     2052.41    169.53 o 
 -13   5  12     7310.83     7374.60    159.67 o 
 -12   5  12     1596.46     1572.41     94.38 o 
 -11   5  12    12750.37    12901.24    300.70 o 
 -10   5  12     1604.27     1528.18     91.12 o 
  -9   5  12     4798.37     4779.48    140.64 o 
  -8   5  12       29.25       47.04     32.41 o 
  -7   5  12     2356.41     2257.45     66.74 o 
  -6   5  12       24.60       10.53     32.36 o 
  -5   5  12      487.68      456.48     46.72 o 
  -4   5  12     1977.23     1937.62    111.14 o 
  -3   5  12     3786.05     3546.53    145.96 o 
  -2   5  12      511.78      489.64     51.38 o 
  -1   5  12     8547.04     8796.25    195.58 o 
   0   5  12     2756.43     2811.43    160.06 o 
   1   5  12     8007.72     8245.39    275.10 o 
   2   5  12     4703.63     4770.65    125.10 o 
   3   5  12     8523.36     8684.78    220.48 o 
   4   5  12     3314.36     3244.08     91.78 o 
   5   5  12     3387.89     3440.70    138.58 o 
   6   5  12      244.64      246.88     54.19 o 
   7   5  12      618.28      633.22     91.55 o 
   8   5  12      200.51      152.66     44.83 o 
   9   5  12      204.42      247.27     46.82 o 
  10   5  12      135.63      155.51     50.15 o 
  11   5  12      438.62      412.49    110.08 o 
 -19   6  12     2765.32     2708.22    273.04 o 
 -18   6  12      153.14      180.17     68.97 o 
 -17   6  12     2199.07     2229.53    224.06 o 
 -16   6  12       83.77      141.20     43.32 o 
 -15   6  12     2069.64     1975.06    157.85 o 
 -14   6  12       19.39       96.36     52.19 o 
 -13   6  12      345.85      369.87     52.49 o 
 -12   6  12      168.90      104.85     30.16 o 
 -11   6  12     2860.29     2862.01    126.48 o 
 -10   6  12       15.59       21.13     25.77 o 
  -9   6  12    10149.11    10595.81    302.89 o 
  -8   6  12     1538.38     1460.13     88.36 o 
  -7   6  12    10778.69    10918.25    243.30 o 
  -6   6  12     3023.38     2790.43     95.99 o 
  -5   6  12    10607.29    10746.73    198.28 o 
  -4   6  12     1233.47     1129.87     69.63 o 
  -3   6  12     5181.01     5168.83    125.03 o 
  -2   6  12      797.75      806.02     71.37 o 
  -1   6  12     2196.85     2327.01    104.11 o 
   0   6  12      208.13      221.03     39.73 o 
   1   6  12      716.78      840.20     80.45 o 
   2   6  12      123.65      130.00     32.19 o 
   3   6  12     1586.28     1581.15    122.07 o 
   4   6  12      259.11      285.40     46.84 o 
   5   6  12     2990.79     3143.18    170.12 o 
   6   6  12      208.36      266.36     63.65 o 
   7   6  12     5779.65     5776.67    293.67 o 
   8   6  12      516.79      458.11     76.34 o 
   9   6  12     3951.98     4121.97    243.23 o 
  10   6  12      337.60      312.93     82.30 o 
  11   6  12     2154.29     1809.95    283.57 o 
 -19   7  12      151.32      132.19     57.06 o 
 -18   7  12     1563.75     1516.90    260.27 o 
 -17   7  12      387.13      290.71     69.95 o 
 -16   7  12     3967.91     4172.20    202.03 o 
 -15   7  12     1473.00     1503.53    185.04 o 
 -14   7  12     8723.71     8990.79    346.86 o 
 -13   7  12     2011.57     2089.52    214.92 o 
 -12   7  12     6513.17     6529.74    183.98 o 
 -11   7  12     1453.88     1291.56    166.04 o 
 -10   7  12     4388.65     4441.11    149.77 o 
  -9   7  12       50.49      132.68     25.84 o 
  -8   7  12     2597.82     2648.68     68.63 o 
  -7   7  12       54.36       33.29     28.66 o 
  -6   7  12        2.14       18.21     23.69 o 
  -5   7  12      167.58      162.32     27.91 o 
  -4   7  12     1628.60     1497.58     87.34 o 
  -3   7  12      695.57      661.26     65.14 o 
  -2   7  12     3901.60     3988.35     83.83 o 
  -1   7  12      931.27      932.65     92.94 o 
   0   7  12    10686.74    11117.96    406.11 o 
   1   7  12     1032.57     1206.62    121.30 o 
   2   7  12     6563.92     6881.55    153.95 o 
   3   7  12     2019.74     1990.45    176.37 o 
   4   7  12     4123.55     4014.52    145.59 o 
   5   7  12      261.88      284.77     67.79 o 
   6   7  12      609.06      638.94     71.02 o 
   7   7  12      440.62      342.05     68.01 o 
   8   7  12       73.96       23.25     38.40 o 
   9   7  12        0.80      141.28     41.89 o 
  10   7  12      101.07       53.45     46.86 o 
 -18   8  12     2170.02     1981.48    391.69 o 
 -17   8  12      553.73      579.77    137.75 o 
 -16   8  12     1504.62     1699.93    229.91 o 
 -15   8  12      386.20      336.69     72.67 o 
 -14   8  12       14.78       64.64     51.27 o 
 -13   8  12       47.75      146.07     55.24 o 
 -12   8  12     1958.86     1998.77    180.89 o 
 -11   8  12      618.97      687.30     84.83 o 
 -10   8  12     4110.53     4533.96    318.52 o 
  -9   8  12      536.56      670.21     90.98 o 
  -8   8  12     4632.12     4375.34    149.57 o 
  -7   8  12     2747.57     2734.95    100.16 o 
  -6   8  12    10304.07    10719.27    302.73 o 
  -5   8  12      192.50      270.15     44.29 o 
  -4   8  12     5533.06     5627.94    197.45 o 
  -3   8  12      592.62      569.43     86.72 o 
  -2   8  12     3137.59     3308.73    166.48 o 
  -1   8  12      403.41      334.04     56.97 o 
   0   8  12      976.31      920.68    107.62 o 
   1   8  12       11.58       60.67     35.69 o 
   2   8  12       46.32      -11.51     35.98 o 
   3   8  12      331.27      333.01     53.75 o 
   4   8  12      717.12      708.49     86.24 o 
   5   8  12      357.11      278.68     49.22 o 
   6   8  12     2253.32     2147.23    201.14 o 
   7   8  12      696.26      690.43     99.23 o 
   8   8  12     1588.81     1836.19    430.32 o 
   9   8  12      330.02      264.85     95.40 o 
 -17   9  12     1389.15     1105.55    267.68 o 
 -16   9  12      252.01      180.88    101.16 o 
 -15   9  12     3883.95     4081.89    307.82 o 
 -14   9  12      926.12     1120.01    153.17 o 
 -13   9  12     7611.21     8353.32    337.12 o 
 -12   9  12      588.49      538.57     71.68 o 
 -11   9  12     5296.58     5507.67    211.34 o 
 -10   9  12      276.21      394.88     77.22 o 
  -9   9  12     1761.82     2079.82    173.74 o 
  -8   9  12      669.69      816.35    132.95 o 
  -7   9  12      179.18      141.84     47.30 o 
  -6   9  12       21.04      111.13     32.13 o 
  -5   9  12      153.88      126.88     49.24 o 
  -4   9  12      343.73      313.65     61.27 o 
  -3   9  12     2084.19     2077.70    161.36 o 
  -2   9  12      913.18      773.08     95.80 o 
  -1   9  12     3853.73     4076.09    150.08 o 
   0   9  12      196.31      264.89     61.01 o 
   1   9  12     4049.20     4309.47    187.12 o 
   2   9  12      799.28      756.60    101.89 o 
   3   9  12     2885.87     3097.05    200.80 o 
   4   9  12     1300.93     1054.47    147.03 o 
   5   9  12     2631.75     2718.67    425.21 o 
   6   9  12      201.65      232.41     64.84 o 
   7   9  12      356.25      224.77    157.37 o 
   8   9  12      207.52      198.77     61.21 o 
 -15  10  12       17.55      182.89     79.93 o 
 -14  10  12       25.19      122.35     62.43 o 
 -13  10  12        3.96      110.09     65.72 o 
 -12  10  12      236.63      176.47     58.48 o 
 -11  10  12     1178.40     1099.52    125.46 o 
 -10  10  12      779.62      748.82     98.25 o 
  -9  10  12     2499.15     2602.21    227.14 o 
  -8  10  12     1319.24     1439.61    145.36 o 
  -7  10  12     4555.65     4734.02    183.99 o 
  -6  10  12     1141.69     1122.36    132.28 o 
  -5  10  12     5048.49     5103.61    155.40 o 
  -4  10  12     1133.30     1084.80    140.83 o 
  -3  10  12     2968.52     2998.47    171.04 o 
  -2  10  12      679.67      654.51     93.75 o 
  -1  10  12     1196.69     1307.93    144.90 o 
   0  10  12       88.06      120.85     32.81 o 
   1  10  12      129.49      142.40     39.75 o 
   2  10  12       14.33       12.92     46.44 o 
   3  10  12      250.54      177.26     45.18 o 
   4  10  12      355.82      316.52     66.95 o 
   5  10  12     1046.61      944.23    161.23 o 
   6  10  12      773.64      895.36    184.01 o 
   7  10  12     1339.82     1108.59    181.95 o 
 -14  11  12     2812.85     2981.91    397.14 o 
 -13  11  12      263.16      215.37     61.16 o 
 -12  11  12     2153.59     2216.05    335.28 o 
 -11  11  12      249.13      232.63     45.26 o 
 -10  11  12     2092.05     2078.93    245.86 o 
  -9  11  12      252.66      245.91     53.34 o 
  -8  11  12      670.14      586.35     91.39 o 
  -7  11  12       67.15       81.99     43.03 o 
  -6  11  12        2.43       91.71     40.94 o 
  -5  11  12       41.80       94.38     39.90 o 
  -4  11  12      702.64      773.11     88.31 o 
  -3  11  12       19.07       31.14     47.07 o 
  -2  11  12     2853.99     2458.62    175.77 o 
  -1  11  12        3.85       76.80     43.52 o 
   0  11  12     2113.56     2159.90    229.83 o 
   1  11  12       72.05       89.84     36.07 o 
   2  11  12     2221.64     2460.20    287.93 o 
   3  11  12       79.01      181.69     61.99 o 
   4  11  12     1969.19     2061.85    277.64 o 
   5  11  12       61.69      143.00     51.74 o 
 -11  12  12      132.13      193.95     57.99 o 
 -10  12  12      584.71      779.10    152.62 o 
  -9  12  12      312.86      347.78     55.69 o 
  -8  12  12     2081.40     1689.86    269.23 o 
  -7  12  12      813.59      675.10     99.34 o 
  -6  12  12     2038.18     1587.33    163.18 o 
  -5  12  12     1133.84     1168.66    166.25 o 
  -4  12  12     2128.30     1908.82    230.40 o 
  -3  12  12      965.53      698.68    139.68 o 
  -2  12  12      730.58      732.80    129.29 o 
  -1  12  12       81.21      100.04     51.64 o 
   0  12  12       55.73       96.96     52.74 o 
   1  12  12       82.82      106.89     36.45 o 
   2  12  12       26.03      189.56     69.03 o 
   3  12  12       98.74      140.87    146.07 o 
  -7  13  12       21.38       95.14     48.64 o 
  -6  13  12        2.95       38.03     69.18 o 
  -5  13  12      165.83      186.48     40.27 o 
  -4  13  12       26.04       62.16     60.70 o 
  -3  13  12      818.05     1014.15    178.32 o 
  -2  13  12       12.08       33.12     43.10 o 
 -21   0  13       47.40      119.39     90.40 o 
 -19   0  13      199.67      213.14     80.18 o 
 -17   0  13     8317.93     9142.92    512.83 o 
 -15   0  13    12767.91    12956.48    418.70 o 
 -13   0  13    11076.25    11954.11    336.64 o 
 -11   0  13    12074.22    11708.02    294.30 o 
  -9   0  13     4540.89     4543.11    208.57 o 
  -7   0  13      933.93     1061.06    153.88 o 
  -5   0  13     2610.12     2333.27    196.29 o 
  -3   0  13    12402.43    12311.87    278.20 o 
  -1   0  13    23770.66    24778.51    723.77 o 
   1   0  13    21423.98    22261.05    512.91 o 
   3   0  13    12755.37    13854.79    330.35 o 
   5   0  13     8897.51     8873.04    298.04 o 
   7   0  13     1320.62     1318.24    130.57 o 
   9   0  13       10.00       77.26     88.88 o 
  11   0  13     1126.63     1049.23    464.55 o 
 -21   1  13     3314.72     3156.55    180.03 o 
 -20   1  13     2985.73     2767.62    227.71 o 
 -19   1  13     2417.44     2079.41    225.60 o 
 -18   1  13     2580.86     2725.96    191.21 o 
 -17   1  13     2542.77     2490.39    123.13 o 
 -16   1  13      793.36      901.52    105.27 o 
 -15   1  13       88.71      130.50     30.31 o 
 -14   1  13       84.89      129.17     24.31 o 
 -13   1  13      162.41      185.30     36.82 o 
 -12   1  13     1055.21     1052.97     95.23 o 
 -11   1  13     2604.14     2466.49     90.25 o 
 -10   1  13     7294.72     7082.44    151.77 o 
  -9   1  13    10757.88    10554.57    191.59 o 
  -8   1  13    11714.66    11745.24    220.15 o 
  -7   1  13    11349.24    11280.58    199.26 o 
  -6   1  13     7380.59     6818.22    152.53 o 
  -5   1  13    11513.22    11260.28    173.87 o 
  -4   1  13     9090.35     9508.05    213.40 o 
  -3   1  13     8176.67     8225.34    293.72 o 
  -2   1  13     5463.93     5421.37    153.32 o 
  -1   1  13      690.59      776.72     85.53 o 
   0   1  13      475.69      467.22     55.66 o 
   1   1  13        0.13       -8.53     40.14 o 
   2   1  13     1308.43     1415.18    123.96 o 
   3   1  13     2240.61     2546.55    138.18 o 
   4   1  13     3091.19     2943.13    135.58 o 
   5   1  13     2408.72     2440.98    124.49 o 
   6   1  13     3390.31     3398.29    208.36 o 
   7   1  13     2361.01     2389.02    152.44 o 
   8   1  13     4011.90     3709.00    191.21 o 
   9   1  13     3095.73     3450.98    164.67 o 
  10   1  13     3524.39     3746.36    386.62 o 
  11   1  13     1376.31     1456.39    166.47 o 
  12   1  13     1635.48     1263.20    201.23 o 
 -21   2  13       49.24      125.66     55.95 o 
 -20   2  13      582.23      498.57     79.27 o 
 -19   2  13       67.35      110.42     59.54 o 
 -18   2  13     4788.76     4762.67    141.52 o 
 -17   2  13       23.68      151.47     41.32 o 
 -16   2  13    10079.92    10507.29    225.76 o 
 -15   2  13      184.41      241.65     36.84 o 
 -14   2  13    12501.79    13374.27    299.11 o 
 -13   2  13       77.49      121.92     33.70 o 
 -12   2  13    21554.96    22560.81    269.32 o 
 -11   2  13      273.52      275.67     46.26 o 
 -10   2  13    14279.50    13971.23    261.88 o 
  -9   2  13       71.56       89.80     34.78 o 
  -8   2  13     2705.48     2578.86     80.31 o 
  -7   2  13       96.66      114.33     23.28 o 
  -6   2  13      459.99      456.63     54.26 o 
  -5   2  13      306.71      323.92     71.95 o 
  -4   2  13     2628.37     2706.73     93.41 o 
  -3   2  13      979.07     1211.85    126.57 o 
  -2   2  13    16978.83    17060.02    291.19 o 
  -1   2  13        7.95       15.22     38.46 o 
   0   2  13    18275.99    18897.99    311.07 o 
   1   2  13       63.43       74.63     36.23 o 
   2   2  13    12945.15    13334.06    241.89 o 
   3   2  13      260.69      292.77     52.05 o 
   4   2  13     5526.11     5381.66    153.13 o 
   5   2  13        2.28       36.25     33.47 o 
   6   2  13     3382.86     3181.57    124.22 o 
   7   2  13        3.06       17.84     52.99 o 
   8   2  13        3.61      115.49     51.17 o 
   9   2  13       43.03      101.79     35.28 o 
  10   2  13     1106.89     1054.56    111.82 o 
  11   2  13       81.98      107.03     39.46 o 
  12   2  13     1506.10     1649.32    289.17 o 
 -21   3  13     2930.69     2352.27    344.80 o 
 -20   3  13     2393.07     1896.51    246.55 o 
 -19   3  13     3850.46     4429.28    197.12 o 
 -18   3  13     1431.58     1446.85    170.74 o 
 -17   3  13     2739.63     2794.07    213.63 o 
 -16   3  13       26.53       38.08     28.84 o 
 -15   3  13      963.55      851.88     86.49 o 
 -14   3  13       21.47       87.73     28.26 o 
 -13   3  13      513.89      545.70     67.26 o 
 -12   3  13     1000.57      942.46     90.06 o 
 -11   3  13     2298.33     2297.72     93.91 o 
 -10   3  13     7687.53     7570.97    207.44 o 
  -9   3  13     5621.22     5672.36    124.85 o 
  -8   3  13     7094.00     7178.55    153.60 o 
  -7   3  13    18392.32    19098.02    277.90 o 
  -6   3  13     9931.28     9502.63    178.36 o 
  -5   3  13    19936.88    20212.70    327.96 o 
  -4   3  13     5662.00     5596.83    142.18 o 
  -3   3  13     3858.60     3653.82    120.54 o 
  -2   3  13      312.51      336.11     43.40 o 
  -1   3  13     2859.37     2743.15    117.46 o 
   0   3  13      292.46      218.71     47.89 o 
   1   3  13       73.01      132.50     42.21 o 
   2   3  13      307.77      244.71     49.32 o 
   3   3  13     1588.53     1869.55    168.13 o 
   4   3  13      746.43      741.84     79.28 o 
   5   3  13     6348.23     6715.86    151.48 o 
   6   3  13     4576.18     4641.30    190.50 o 
   7   3  13     2638.28     2649.07    163.03 o 
   8   3  13     2016.77     2207.52    214.41 o 
   9   3  13     4879.51     5072.72    208.82 o 
  10   3  13     1292.79     1380.77    140.10 o 
  11   3  13     1570.30     1468.77    196.72 o 
 -20   4  13        2.55       78.80     66.31 o 
 -19   4  13     2348.53     2009.50    227.86 o 
 -18   4  13      255.18      230.58     68.62 o 
 -17   4  13     8585.57     8843.61    208.84 o 
 -16   4  13       15.18       47.32     55.94 o 
 -15   4  13    10137.78    10374.54    201.58 o 
 -14   4  13      711.81      799.54     75.60 o 
 -13   4  13     8990.58     9135.16    306.55 o 
 -12   4  13      382.42      378.54     48.57 o 
 -11   4  13     6996.11     7206.27    189.54 o 
 -10   4  13     2193.82     2085.29    157.67 o 
  -9   4  13     5619.55     5653.22    135.84 o 
  -8   4  13        8.96       91.68     36.55 o 
  -7   4  13        8.01       57.15     35.20 o 
  -6   4  13        6.50       44.65     27.82 o 
  -5   4  13     6178.26     6137.78    153.89 o 
  -4   4  13      226.04      263.67     47.08 o 
  -3   4  13     7043.10     6989.73    152.49 o 
  -2   4  13      522.35      526.22     53.00 o 
  -1   4  13    14328.56    14877.65    296.09 o 
   0   4  13     1061.86     1261.25    105.54 o 
   1   4  13    12859.40    12878.76    395.69 o 
   2   4  13      975.65     1107.67    106.99 o 
   3   4  13     9792.48    10257.58    288.45 o 
   4   4  13       13.41       86.03     21.26 o 
   5   4  13     1891.10     1840.79    151.49 o 
   6   4  13      970.23      960.37    103.17 o 
   7   4  13     1460.37     1387.07    182.02 o 
   8   4  13       36.29      127.36     54.81 o 
   9   4  13      134.22      207.37     41.81 o 
  10   4  13        5.12       47.55     30.14 o 
  11   4  13      912.22      789.16     88.69 o 
 -20   5  13     3235.63     2852.71    241.26 o 
 -19   5  13     1640.12     1268.59    179.21 o 
 -18   5  13     2703.50     2699.21    162.56 o 
 -17   5  13      624.05      582.35     91.82 o 
 -16   5  13     1465.09     1363.88    149.81 o 
 -15   5  13      492.72      522.36     70.79 o 
 -14   5  13      216.63      118.51     54.74 o 
 -13   5  13      591.51      644.06     76.12 o 
 -12   5  13     1536.11     1589.26     98.28 o 
 -11   5  13     1130.92     1168.60     96.83 o 
 -10   5  13     7391.60     7248.33    163.23 o 
  -9   5  13     4068.75     3879.40    135.98 o 
  -8   5  13     9399.18     9333.30    208.15 o 
  -7   5  13     1705.28     1765.21    138.80 o 
  -6   5  13    17389.24    17873.48    327.38 o 
  -5   5  13     2642.46     2558.56    115.54 o 
  -4   5  13     8692.11     8217.91    277.44 o 
  -3   5  13      625.35      708.42     82.14 o 
  -2   5  13     1807.05     1876.31    109.22 o 
  -1   5  13       35.36       54.16     27.75 o 
   0   5  13      808.27      750.81     86.51 o 
   1   5  13       38.80       37.10     33.63 o 
   2   5  13       44.73       87.38     25.29 o 
   3   5  13     2269.23     2391.38    152.33 o 
   4   5  13     1789.75     1838.05    137.93 o 
   5   5  13      673.99      725.70     86.37 o 
   6   5  13     3190.64     3407.27    226.25 o 
   7   5  13     2826.51     2692.83    220.99 o 
   8   5  13     3779.24     4224.10    212.77 o 
   9   5  13     1324.85     1284.61    118.12 o 
  10   5  13     2068.12     2266.73    212.18 o 
  11   5  13      741.51      521.21     88.96 o 
 -19   6  13       25.58       51.47     45.26 o 
 -18   6  13     2984.00     2212.50    376.34 o 
 -17   6  13      765.82      526.10     81.88 o 
 -16   6  13     7104.67     7200.23    324.16 o 
 -15   6  13      966.17      803.22     94.74 o 
 -14   6  13    11102.35    11504.07    468.63 o 
 -13   6  13      881.40      804.02     71.66 o 
 -12   6  13     7562.98     7742.16    212.67 o 
 -11   6  13      684.17      566.49     62.66 o 
 -10   6  13     3081.38     2888.48     87.24 o 
  -9   6  13     2677.76     2474.33    115.39 o 
  -8   6  13     1647.72     1632.49    119.74 o 
  -7   6  13        5.15       28.45     20.97 o 
  -6   6  13      186.35      174.75     34.71 o 
  -5   6  13      283.69      252.09     45.38 o 
  -4   6  13     5736.29     5685.94    153.44 o 
  -3   6  13       27.06       53.63     38.24 o 
  -2   6  13     5100.91     5382.15    161.01 o 
  -1   6  13       83.30       56.39     37.22 o 
   0   6  13    14377.05    15152.10    305.50 o 
   1   6  13      500.36      565.47     78.93 o 
   2   6  13     8250.27     8558.99    244.61 o 
   3   6  13      402.81      312.76     60.09 o 
   4   6  13     2938.30     3220.21    203.44 o 
   5   6  13      461.09      471.13    130.57 o 
   6   6  13      532.20      593.89     93.08 o 
   7   6  13        0.89       93.41     77.03 o 
   8   6  13      164.27      153.10     48.32 o 
   9   6  13      110.86      123.85     42.90 o 
  10   6  13      211.00      307.64     70.64 o 
 -18   7  13      311.87      225.21     55.33 o 
 -17   7  13     1639.23     1507.46    199.59 o 
 -16   7  13      239.25      162.35     45.88 o 
 -15   7  13      428.54      338.19     82.99 o 
 -14   7  13       91.45       71.31     36.56 o 
 -13   7  13      679.60      580.16     79.83 o 
 -12   7  13      707.12      736.39    128.28 o 
 -11   7  13     4000.49     3893.96    201.31 o 
 -10   7  13     1773.20     1598.19    137.93 o 
  -9   7  13    10916.49    11469.67    303.08 o 
  -8   7  13      752.31      991.92     91.11 o 
  -7   7  13    12530.93    12588.67    310.37 o 
  -6   7  13     3766.42     3777.15    140.79 o 
  -5   7  13     6897.24     7201.98    245.38 o 
  -4   7  13     4128.80     4147.49    113.80 o 
  -3   7  13     4135.77     3898.76     88.02 o 
  -2   7  13      786.96      695.52     72.04 o 
  -1   7  13     1622.42     1681.80    128.96 o 
   0   7  13       86.58       60.40     41.82 o 
   1   7  13       57.41       69.34     25.58 o 
   2   7  13       49.46       59.50     35.96 o 
   3   7  13     1537.81     1385.67    136.46 o 
   4   7  13      726.60      627.24     81.28 o 
   5   7  13     2282.72     2286.43    184.86 o 
   6   7  13      385.28      354.83     74.43 o 
   7   7  13     2517.10     2546.74    184.70 o 
   8   7  13      476.69      322.03     65.50 o 
   9   7  13     1798.31     1686.61    219.60 o 
 -18   8  13       97.55      204.71    133.28 o 
 -17   8  13     2233.91     2207.79    301.30 o 
 -16   8  13      451.32      480.04    144.62 o 
 -15   8  13     5357.37     5221.01    320.73 o 
 -14   8  13      857.69      912.18    124.13 o 
 -13   8  13     7064.24     7372.40    223.90 o 
 -12   8  13     1785.24     1654.84    200.91 o 
 -11   8  13     4047.44     4178.47    195.42 o 
 -10   8  13       24.95       73.79     54.78 o 
  -9   8  13     3093.79     3304.69    123.18 o 
  -8   8  13       18.35       61.12     41.35 o 
  -7   8  13        3.87       53.44     42.31 o 
  -6   8  13      317.73      337.43     57.03 o 
  -5   8  13       72.62       92.07     34.73 o 
  -4   8  13      413.39      363.62     74.54 o 
  -3   8  13     3504.98     4000.13    169.93 o 
  -2   8  13     2349.73     2421.15    195.45 o 
  -1   8  13     7455.99     7933.82    218.57 o 
   0   8  13     2401.00     2441.42    191.05 o 
   1   8  13     5205.54     5451.28    184.31 o 
   2   8  13      829.72      886.51    120.94 o 
   3   8  13     3859.21     4677.82    287.48 o 
   4   8  13      461.59      378.87     80.95 o 
   5   8  13      986.46     1012.46    140.81 o 
   6   8  13       29.85      135.14     54.81 o 
   7   8  13      221.39      156.96     47.99 o 
   8   8  13        1.23      197.92     77.04 o 
 -16   9  13      529.92      484.89    129.49 o 
 -15   9  13       55.46      124.78     46.93 o 
 -14   9  13        1.41       78.44     39.48 o 
 -13   9  13      122.84      162.46     49.53 o 
 -12   9  13     1032.56     1180.09    161.47 o 
 -11   9  13      156.11      145.28     62.57 o 
 -10   9  13     4344.22     4649.14    163.92 o 
  -9   9  13       79.10      193.13     53.51 o 
  -8   9  13     4640.42     4609.16    210.49 o 
  -7   9  13     1349.53     1369.51    119.57 o 
  -6   9  13     6202.84     6673.42    188.39 o 
  -5   9  13      703.88      651.48     74.50 o 
  -4   9  13     4977.61     5187.49    217.59 o 
  -3   9  13      522.16      413.03     89.80 o 
  -2   9  13     2222.07     2151.53    138.10 o 
  -1   9  13      229.22      315.65     57.10 o 
   0   9  13       38.75      159.35     33.98 o 
   1   9  13       62.07      156.49     49.10 o 
   2   9  13      462.57      516.35     63.36 o 
   3   9  13       32.22      138.78     47.44 o 
   4   9  13      940.83     1030.93    134.63 o 
   5   9  13       76.30      137.28     66.55 o 
   6   9  13     2403.18     2232.73    283.29 o 
   7   9  13       86.96      163.76     78.98 o 
 -15  10  13     1059.51     1020.40    170.11 o 
 -14  10  13     2384.87     2190.55    308.24 o 
 -13  10  13      900.70      759.18    139.04 o 
 -12  10  13     1632.75     1806.69    233.58 o 
 -11  10  13      733.03      591.70     79.62 o 
 -10  10  13     1845.00     1979.56    222.60 o 
  -9  10  13      272.95      380.44     83.37 o 
  -8  10  13      633.39      901.88     97.03 o 
  -7  10  13        0.99       55.23     36.87 o 
  -6  10  13       67.41      218.01     46.72 o 
  -5  10  13       33.12       35.70     34.86 o 
  -4  10  13     1100.83      926.15    107.18 o 
  -3  10  13      402.88      383.98     66.77 o 
  -2  10  13     2662.15     2544.74    227.46 o 
  -1  10  13     1679.38     1514.43    194.23 o 
   0  10  13     2975.72     2895.97    312.62 o 
   1  10  13      943.22      877.69    131.58 o 
   2  10  13     1624.79     1384.72    194.96 o 
   3  10  13      200.62      198.05     57.88 o 
   4  10  13     2510.78     2177.56    336.07 o 
   5  10  13      169.81      172.70    128.66 o 
   6  10  13      985.89     1004.13    190.62 o 
 -13  11  13      130.27      151.31     52.56 o 
 -12  11  13       16.67      167.05     37.79 o 
 -11  11  13      679.23      725.42     95.97 o 
 -10  11  13       71.31       85.17     46.58 o 
  -9  11  13     2753.98     2691.14    339.56 o 
  -8  11  13      180.62       84.21     60.05 o 
  -7  11  13     4337.85     4183.62    213.21 o 
  -6  11  13      228.39      203.16     61.93 o 
  -5  11  13     3483.76     3267.95    298.30 o 
  -4  11  13      284.05      360.99     75.32 o 
  -3  11  13     2736.52     2770.63    146.47 o 
  -2  11  13       59.80      110.61     48.42 o 
  -1  11  13      331.06      231.72     41.40 o 
   0  11  13        5.48       72.05     27.16 o 
   1  11  13       72.08       68.98     34.43 o 
   2  11  13        5.21       34.92     67.41 o 
   3  11  13      502.98      260.25     75.37 o 
   4  11  13       60.80       92.91     46.25 o 
 -10  12  13      633.56      571.75     96.39 o 
  -9  12  13      386.83      313.36     60.08 o 
  -8  12  13       85.01      113.09     41.48 o 
  -7  12  13       17.43      -27.96     52.74 o 
  -6  12  13       84.32      138.79     43.79 o 
  -5  12  13      223.37      225.72     71.09 o 
  -4  12  13      506.90      510.84     78.58 o 
  -3  12  13      715.01      500.94    116.29 o 
  -2  12  13      431.09      325.15     94.34 o 
  -1  12  13     1475.87     1066.63    187.22 o 
   0  12  13      860.36      829.36    183.70 o 
   1  12  13     1456.11     1512.85    463.72 o 
 -20   0  14     4336.72     4405.06    205.52 o 
 -18   0  14     1640.67     1543.65    219.78 o 
 -16   0  14     1398.74     1407.94    190.52 o 
 -14   0  14     2898.62     2977.33    234.76 o 
 -12   0  14     3825.20     3832.83    200.95 o 
 -10   0  14    19518.77    20388.80    518.33 o 
  -8   0  14    14425.97    14034.19    438.26 o 
  -6   0  14    16935.75    16876.07    361.66 o 
  -4   0  14    12684.37    12481.28    382.07 o 
  -2   0  14     2810.54     3005.40    180.76 o 
   0   0  14      442.25      344.24     73.40 o 
   2   0  14     6640.35     6932.47    295.18 o 
   4   0  14     5954.19     6495.65    440.12 o 
   6   0  14     4388.61     4684.95    254.06 o 
   8   0  14     5957.62     5991.95    231.46 o 
  10   0  14     3776.39     4171.89    315.31 o 
 -21   1  14      285.90      291.20     47.98 o 
 -20   1  14      209.34      172.61     51.50 o 
 -19   1  14      507.13      520.11     59.97 o 
 -18   1  14     2412.48     2556.84    111.78 o 
 -17   1  14     4642.55     4645.06    183.18 o 
 -16   1  14     3424.64     3384.52    157.37 o 
 -15   1  14     5844.51     6555.67    139.41 o 
 -14   1  14     4173.64     4276.54    111.54 o 
 -13   1  14    10565.64    10580.36    366.47 o 
 -12   1  14     6879.33     7395.05    168.20 o 
 -11   1  14     2123.73     2211.43     87.39 o 
 -10   1  14     2376.27     2257.28    119.61 o 
  -9   1  14      702.99      759.90     72.54 o 
  -8   1  14       38.89       83.38     32.34 o 
  -7   1  14       22.03       37.55     35.02 o 
  -6   1  14     1414.95     1484.69    129.59 o 
  -5   1  14     1996.09     2052.83    132.09 o 
  -4   1  14     2643.12     2619.26    106.61 o 
  -3   1  14     8445.46     8957.92    251.34 o 
  -2   1  14    11004.89    11024.53    292.39 o 
  -1   1  14    11444.38    11775.67    243.27 o 
   0   1  14     7514.12     7806.82    217.02 o 
   1   1  14     5454.20     5726.09    229.16 o 
   2   1  14     9064.80     9254.12    213.09 o 
   3   1  14     5835.92     5866.77    170.92 o 
   4   1  14     3332.11     3492.30    164.89 o 
   5   1  14     1325.67     1342.07    115.31 o 
   6   1  14     1546.57     1534.63    117.30 o 
   7   1  14       82.48       41.35     45.43 o 
   8   1  14      261.87      187.03     42.60 o 
   9   1  14      165.66      232.08     52.76 o 
  10   1  14      360.76      392.07    134.66 o 
  11   1  14      939.32     1084.83    197.15 o 
 -21   2  14     5116.62     5528.78    207.64 o 
 -20   2  14       14.81      146.80     37.25 o 
 -19   2  14     4312.84     4738.43    223.26 o 
 -18   2  14       85.05       70.64     25.51 o 
 -17   2  14     3634.16     3908.97    117.39 o 
 -16   2  14      502.77      487.77     59.19 o 
 -15   2  14       17.59       72.15     33.49 o 
 -14   2  14      410.18      350.52     54.51 o 
 -13   2  14     1115.28     1141.82    109.33 o 
 -12   2  14      409.18      493.91     53.29 o 
 -11   2  14     7504.36     7696.61    223.89 o 
 -10   2  14      360.12      356.75     49.12 o 
  -9   2  14    11716.10    12109.82    277.68 o 
  -8   2  14      227.05      217.87     38.80 o 
  -7   2  14    17968.76    19002.77    303.54 o 
  -6   2  14      463.74      516.31     63.20 o 
  -5   2  14    14253.06    14045.75    343.99 o 
  -4   2  14      777.09      865.77     66.00 o 
  -3   2  14     7530.92     7682.42    183.99 o 
  -2   2  14      765.27      900.54     81.73 o 
  -1   2  14     2118.85     2288.80    113.89 o 
   0   2  14       29.44       79.27     31.14 o 
   1   2  14      796.89      821.17     82.14 o 
   2   2  14      344.50      238.41     45.88 o 
   3   2  14     3122.85     3078.06    189.97 o 
   4   2  14        4.63       98.27     33.25 o 
   5   2  14     9147.65     9565.98    234.32 o 
   6   2  14       43.66      121.72     51.33 o 
   7   2  14     6582.58     7363.36    188.91 o 
   8   2  14       23.14       99.08     42.31 o 
   9   2  14     4745.76     4698.99    248.34 o 
  10   2  14      142.52      352.32     67.06 o 
  11   2  14     2139.28     2181.52    325.22 o 
 -21   3  14        6.01       96.99     81.30 o 
 -20   3  14      510.22      434.49     76.95 o 
 -19   3  14     1362.33     1296.98    144.69 o 
 -18   3  14     4223.71     4100.56    174.15 o 
 -17   3  14     3802.93     4018.31    255.13 o 
 -16   3  14     6129.06     6193.65    163.62 o 
 -15   3  14     2528.56     2810.01    108.62 o 
 -14   3  14     7240.75     7596.93    172.60 o 
 -13   3  14     4491.13     4650.02    105.43 o 
 -12   3  14     7211.46     6974.37    231.35 o 
 -11   3  14     3248.65     3419.47    140.59 o 
 -10   3  14     7707.14     7474.98    168.60 o 
  -9   3  14      682.44      635.91     65.43 o 
  -8   3  14       56.56       50.29     44.80 o 
  -7   3  14       33.96       68.02     27.54 o 
  -6   3  14     1052.20     1204.87     99.76 o 
  -5   3  14      289.02      214.71     38.34 o 
  -4   3  14     1069.93     1262.57    110.21 o 
  -3   3  14     5759.65     5573.50    163.53 o 
  -2   3  14     7143.03     7265.58    144.95 o 
  -1   3  14     2989.57     2850.01    153.22 o 
   0   3  14    10150.86    10799.56    221.17 o 
   1   3  14     4033.19     4130.90    130.73 o 
   2   3  14     7663.93     7788.46    161.50 o 
   3   3  14     2302.28     2329.29    138.02 o 
   4   3  14     3385.69     3608.38    219.86 o 
   5   3  14      814.56      766.53     92.31 o 
   6   3  14      540.19      430.00     97.26 o 
   7   3  14        4.37      109.86     57.50 o 
   8   3  14        4.69      121.66     51.77 o 
   9   3  14       77.83      224.70     48.06 o 
  10   3  14      771.56      864.61    164.43 o 
  11   3  14      260.36      265.35     75.86 o 
 -20   4  14     4374.47     4158.00    355.37 o 
 -19   4  14      227.06      177.15     44.74 o 
 -18   4  14     3378.48     3290.27    211.59 o 
 -17   4  14      312.10      253.83     44.87 o 
 -16   4  14     1166.10      986.37    123.95 o 
 -15   4  14       42.46      105.83     34.74 o 
 -14   4  14       55.72       95.42     23.52 o 
 -13   4  14      307.96      343.67     45.52 o 
 -12   4  14     3119.83     3138.95    151.17 o 
 -11   4  14        7.80      104.76     29.13 o 
 -10   4  14    10380.63    10612.85    247.49 o 
  -9   4  14     1321.17     1308.63     91.03 o 
  -8   4  14    18293.60    18460.34    313.37 o 
  -7   4  14     1774.14     1697.99    109.46 o 
  -6   4  14    17990.16    18740.97    322.17 o 
  -5   4  14     1112.63     1091.49    104.35 o 
  -4   4  14    10373.91    10868.04    236.05 o 
  -3   4  14      237.63      176.33     32.93 o 
  -2   4  14     2150.13     2148.37    139.56 o 
  -1   4  14     1238.28     1078.24    108.23 o 
   0   4  14      974.56      842.13     96.41 o 
   1   4  14      172.54      168.69     40.78 o 
   2   4  14      293.33      391.03     56.39 o 
   3   4  14       18.28       73.35     31.55 o 
   4   4  14     5313.82     4944.03    122.36 o 
   5   4  14      487.85      576.39     80.12 o 
   6   4  14     3478.04     3494.75    193.11 o 
   7   4  14      307.16      289.33     74.35 o 
   8   4  14     4269.98     4309.46    248.49 o 
   9   4  14       61.36      168.10     42.06 o 
  10   4  14     2000.33     2190.03    199.58 o 
 -20   5  14      212.28      180.70     71.92 o 
 -19   5  14     1655.11     1459.89    246.96 o 
 -18   5  14      996.53      975.40    113.83 o 
 -17   5  14     5009.89     5519.96    227.59 o 
 -16   5  14     2034.88     1989.48    198.54 o 
 -15   5  14     5976.16     5936.03    200.29 o 
 -14   5  14     1239.94     1226.01    131.61 o 
 -13   5  14     7768.19     7609.53    212.17 o 
 -12   5  14     1873.79     2111.89    133.75 o 
 -11   5  14     6061.59     6068.44    137.23 o 
 -10   5  14      302.04      301.36     51.29 o 
  -9   5  14     1865.29     1667.89     94.08 o 
  -8   5  14       78.20       43.73     42.97 o 
  -7   5  14      128.89      152.97     32.46 o 
  -6   5  14      183.60      163.20     38.89 o 
  -5   5  14     4326.53     4330.55    125.64 o 
  -4   5  14     2407.12     2149.26    135.13 o 
  -3   5  14     4526.07     4407.45    219.45 o 
  -2   5  14     5328.41     5440.80    221.16 o 
  -1   5  14     6262.56     6752.57    130.62 o 
   0   5  14     4306.09     4257.77    152.98 o 
   1   5  14     7191.55     7532.21    319.62 o 
   2   5  14     1271.67     1300.60    137.10 o 
   3   5  14     4580.43     4906.57    135.28 o 
   4   5  14     1270.82     1251.56    155.47 o 
   5   5  14     1230.12     1161.87    124.59 o 
   6   5  14       56.96      118.53     43.84 o 
   7   5  14        5.06      122.93     46.99 o 
   8   5  14      115.25      162.84     47.80 o 
   9   5  14      223.10      203.38     46.78 o 
  10   5  14       23.43      102.87     30.10 o 
 -19   6  14     1483.17     1320.16    217.83 o 
 -18   6  14       53.14      242.11    110.01 o 
 -17   6  14     1291.01     1285.59    179.44 o 
 -16   6  14       83.29       99.52     55.77 o 
 -15   6  14      404.08      356.32     56.15 o 
 -14   6  14        9.24      155.57     41.98 o 
 -13   6  14     2412.36     2334.92    246.97 o 
 -12   6  14      208.81      167.05     33.83 o 
 -11   6  14     5079.71     4557.88    165.81 o 
 -10   6  14      490.61      510.67     63.44 o 
  -9   6  14    10860.57    10907.83    507.20 o 
  -8   6  14     1077.95     1032.05     94.02 o 
  -7   6  14    10194.24    10544.06    248.85 o 
  -6   6  14     2008.78     1960.82    134.27 o 
  -5   6  14    15180.51    15548.21    304.79 o 
  -4   6  14       40.88      127.64     23.82 o 
  -3   6  14     3699.80     3654.05    145.27 o 
  -2   6  14       73.94       78.89     25.91 o 
  -1   6  14      571.22      506.23     64.37 o 
   0   6  14        6.33       33.36     40.61 o 
   1   6  14        3.03      121.58     55.27 o 
   2   6  14      412.59      360.10     55.69 o 
   3   6  14     2599.38     2336.48    136.45 o 
   4   6  14      525.39      465.39     72.61 o 
   5   6  14     2720.85     2509.43    176.19 o 
   6   6  14      260.39      234.32     54.01 o 
   7   6  14     4009.01     4333.28    289.12 o 
   8   6  14      393.77      329.19     80.72 o 
   9   6  14     2150.69     1782.20    186.77 o 
 -18   7  14     1949.88     1837.78    293.39 o 
 -17   7  14      602.39      603.79    104.11 o 
 -16   7  14     4412.45     4227.26    269.62 o 
 -15   7  14     1203.70     1225.39    145.79 o 
 -14   7  14     5602.01     5768.54    455.96 o 
 -13   7  14      993.34     1089.27    150.53 o 
 -12   7  14     5835.93     5922.58    235.76 o 
 -11   7  14     1607.88     1685.79    217.33 o 
 -10   7  14     2817.49     2672.29    180.73 o 
  -9   7  14       90.98       60.49     34.99 o 
  -8   7  14      594.68      699.48     79.40 o 
  -7   7  14       31.90       76.18     42.18 o 
  -6   7  14       20.01       88.13     59.21 o 
  -5   7  14      102.35       99.39     58.64 o 
  -4   7  14     1803.45     1979.97    149.85 o 
  -3   7  14       96.00       84.92     29.65 o 
  -2   7  14     9724.72    10695.70    262.27 o 
  -1   7  14     1780.69     1945.61    169.24 o 
   0   7  14     9502.69     9743.60    235.51 o 
   1   7  14      659.40      740.06     75.49 o 
   2   7  14     3997.83     3970.69    184.69 o 
   3   7  14      288.25      153.92     49.57 o 
   4   7  14     2028.67     1860.66    203.34 o 
   5   7  14      180.81      157.83     54.09 o 
   6   7  14      452.39      318.19     71.23 o 
   7   7  14       41.65       67.83     36.93 o 
   8   7  14       12.13       48.16     63.25 o 
 -17   8  14      421.56      245.07    108.04 o 
 -16   8  14      440.76      337.68     74.75 o 
 -15   8  14      239.82      271.84     65.68 o 
 -14   8  14      163.76      107.13     50.89 o 
 -13   8  14        1.70       26.74     53.13 o 
 -12   8  14     3409.06     3434.72    228.96 o 
 -11   8  14     1059.38     1057.77    143.90 o 
 -10   8  14     2618.31     2597.38    198.01 o 
  -9   8  14      542.03      535.43     75.97 o 
  -8   8  14     6354.36     6351.57    184.28 o 
  -7   8  14     2334.86     2282.16    155.71 o 
  -6   8  14     5207.15     5422.14    157.27 o 
  -5   8  14     1392.09     1191.04    123.73 o 
  -4   8  14     4247.60     4111.21    202.74 o 
  -3   8  14      929.55     1021.69    134.28 o 
  -2   8  14     1532.98     1470.29    181.97 o 
  -1   8  14      286.70      255.59     43.85 o 
   0   8  14       58.31      109.04     38.13 o 
   1   8  14       35.99       72.96     38.10 o 
   2   8  14      411.70      412.36     70.15 o 
   3   8  14      256.94      205.77     47.92 o 
   4   8  14     1721.18     1668.07    228.18 o 
   5   8  14      503.09      460.50     68.67 o 
   6   8  14     1149.36     1135.75    147.37 o 
   7   8  14      308.29      141.91     62.18 o 
 -16   9  14      384.08      426.00     86.72 o 
 -15   9  14     3847.41     4117.27    502.35 o 
 -14   9  14      567.39      366.05     84.80 o 
 -13   9  14     5252.37     5569.94    282.04 o 
 -12   9  14      213.10      270.83     66.33 o 
 -11   9  14     2987.92     2779.53    258.68 o 
 -10   9  14       34.66      112.55     39.48 o 
  -9   9  14      573.80      550.23     88.42 o 
  -8   9  14       62.30       83.31     43.20 o 
  -7   9  14       60.21       85.03     37.58 o 
  -6   9  14      144.18      219.12     43.53 o 
  -5   9  14      541.23      421.98     61.48 o 
  -4   9  14      521.40      516.22     72.07 o 
  -3   9  14     2967.13     3038.99    181.12 o 
  -2   9  14      145.70      148.22     45.37 o 
  -1   9  14     5370.52     5763.53    186.36 o 
   0   9  14      150.53      164.32     54.55 o 
   1   9  14     3866.79     3962.36    287.23 o 
   2   9  14      382.28      565.36    109.31 o 
   3   9  14     1630.26     1864.13    170.39 o 
   4   9  14      506.78      437.87     83.94 o 
   5   9  14     1698.02     1614.16    290.08 o 
   6   9  14       16.21       89.49     63.40 o 
 -14  10  14       27.01      168.85     69.56 o 
 -13  10  14      359.70      321.85     63.48 o 
 -12  10  14      158.29      228.54     93.92 o 
 -11  10  14     1814.73     1667.97    198.23 o 
 -10  10  14      491.31      362.11     79.86 o 
  -9  10  14     3131.67     3470.17    340.35 o 
  -8  10  14     1248.50     1199.47    129.64 o 
  -7  10  14     3892.51     4007.31    204.70 o 
  -6  10  14      844.09      815.65    102.38 o 
  -5  10  14     2600.06     2482.22    230.71 o 
  -4  10  14      736.78      790.19    103.82 o 
  -3  10  14     1748.87     1880.40    149.19 o 
  -2  10  14      202.75      138.73     48.95 o 
  -1  10  14      265.71      295.30     69.88 o 
   0  10  14        2.22      167.71     44.10 o 
   1  10  14        2.27       95.11     39.13 o 
   2  10  14      144.96      173.38     48.47 o 
   3  10  14      324.09      289.40     51.77 o 
   4  10  14      426.78      239.76     60.99 o 
 -12  11  14     2094.68     1614.06    224.68 o 
 -11  11  14       47.60      288.62     67.82 o 
 -10  11  14     1197.97     1045.25    158.74 o 
  -9  11  14        6.78      119.62     50.72 o 
  -8  11  14      176.03      185.43     53.51 o 
  -7  11  14        2.32      107.38     32.89 o 
  -6  11  14      168.10      246.88     79.39 o 
  -5  11  14       59.46      139.35     41.03 o 
  -4  11  14     1182.02     1051.50    114.97 o 
  -3  11  14       30.04       67.51     44.13 o 
  -2  11  14     2365.06     2083.23    294.02 o 
  -1  11  14       46.41      108.38     42.01 o 
   0  11  14     1765.23     1605.53    197.80 o 
   1  11  14      109.20      109.20     46.22 o 
   2  11  14     1176.27      884.17    194.82 o 
  -9  12  14      367.76      315.34     79.44 o 
  -8  12  14     1392.69      997.79    207.28 o 
  -7  12  14      889.07      630.92     98.94 o 
  -6  12  14      957.38      762.62    125.39 o 
  -5  12  14      870.85      815.96    125.67 o 
  -4  12  14     1312.51     1161.24    212.19 o 
  -3  12  14      482.45      263.45     99.08 o 
  -2  12  14      284.23      183.73     62.21 o 
  -1  12  14        2.70      112.88     35.69 o 
 -21   0  15      577.42      462.79    129.85 o 
 -19   0  15     1727.47     1718.29    264.99 o 
 -17   0  15    11832.38    12110.91    230.18 o 
 -15   0  15    16952.31    17224.06    657.30 o 
 -13   0  15    13704.27    14099.75    447.96 o 
 -11   0  15     5433.44     5048.88    215.52 o 
  -9   0  15     3318.75     3497.39    193.89 o 
  -7   0  15      189.70      347.29     57.50 o 
  -5   0  15     2090.11     2291.14    178.37 o 
  -3   0  15    12981.16    15321.32    423.43 o 
  -1   0  15    15119.88    15297.82    445.61 o 
   1   0  15    12351.26    13884.18    417.68 o 
   3   0  15     5293.10     5691.66    356.58 o 
   5   0  15     3142.32     3062.88    256.72 o 
   7   0  15       21.82      107.13     42.97 o 
   9   0  15     1024.04      776.46    124.20 o 
 -21   1  15     2402.17     1872.94    271.13 o 
 -20   1  15     2742.16     2992.73    187.92 o 
 -19   1  15     1716.38     1488.18    163.20 o 
 -18   1  15     1145.92     1008.24    102.54 o 
 -17   1  15     1453.23     1407.81    138.51 o 
 -16   1  15      373.47      385.79     53.59 o 
 -15   1  15      210.43      155.83     38.29 o 
 -14   1  15     1649.57     1542.64    152.02 o 
 -13   1  15       33.13      133.95     38.22 o 
 -12   1  15     3912.34     3903.15    124.75 o 
 -11   1  15     1899.39     2137.96    165.07 o 
 -10   1  15     6221.45     6403.33    197.55 o 
  -9   1  15     5554.82     5698.75    130.72 o 
  -8   1  15     5466.54     5557.04    144.40 o 
  -7   1  15     2882.84     2864.99    127.53 o 
  -6   1  15     9674.44     9858.34    212.52 o 
  -5   1  15     3471.69     3503.29    128.91 o 
  -4   1  15     6476.87     6773.39    231.84 o 
  -3   1  15     1654.44     1829.55    173.87 o 
  -2   1  15     1644.52     1808.12    157.73 o 
  -1   1  15       22.11       85.37     35.58 o 
   0   1  15      240.18      310.72     51.40 o 
   1   1  15      202.84      283.97     55.01 o 
   2   1  15     1673.79     1707.43    180.11 o 
   3   1  15     2078.49     2078.46    139.36 o 
   4   1  15     3052.99     3055.94    181.21 o 
   5   1  15     1226.74     1305.41    130.92 o 
   6   1  15     4229.07     4132.38    198.20 o 
   7   1  15     2201.47     2180.00    207.64 o 
   8   1  15     2702.79     2644.95    196.66 o 
   9   1  15     1181.96     1038.45    159.15 o 
  10   1  15     2030.84     2223.13    314.12 o 
 -21   2  15       10.93       94.91     43.15 o 
 -20   2  15     1270.67      908.91    149.09 o 
 -19   2  15        4.64      123.79     43.53 o 
 -18   2  15     5072.09     5510.84    157.19 o 
 -17   2  15       22.18       27.88     41.72 o 
 -16   2  15     7668.05     8408.66    214.59 o 
 -15   2  15      234.85      151.03     37.47 o 
 -14   2  15     9372.56     9790.18    233.25 o 
 -13   2  15       69.80      108.28     29.32 o 
 -12   2  15    10793.31    10943.06    297.05 o 
 -11   2  15      759.40      947.08     97.57 o 
 -10   2  15     4462.01     4363.26    149.74 o 
  -9   2  15        4.80       48.00     32.63 o 
  -8   2  15      561.30      463.33     62.49 o 
  -7   2  15      297.79      356.92     57.66 o 
  -6   2  15     3228.30     3350.30    148.50 o 
  -5   2  15      388.32      363.62     47.02 o 
  -4   2  15     5966.40     6156.51    170.57 o 
  -3   2  15       18.36      116.12     39.66 o 
  -2   2  15     8648.26     9629.87    231.44 o 
  -1   2  15      542.30      574.39     63.10 o 
   0   2  15     9733.48    10582.85    224.82 o 
   1   2  15      503.63      548.06     52.36 o 
   2   2  15     9017.74     9142.62    267.22 o 
   3   2  15      202.04      207.89     45.23 o 
   4   2  15     4131.63     4123.74    200.41 o 
   5   2  15       38.89       83.51     56.71 o 
   6   2  15      277.12      274.89     63.26 o 
   7   2  15      313.68      273.71     50.38 o 
   8   2  15       50.46      102.26     40.78 o 
   9   2  15       97.61      113.51     50.45 o 
  10   2  15      938.17      797.94    131.41 o 
 -20   3  15     1141.16     1042.65    144.30 o 
 -19   3  15     2352.69     2167.59    204.90 o 
 -18   3  15      627.39      585.05    102.50 o 
 -17   3  15     1368.88     1413.72    150.49 o 
 -16   3  15       36.71       56.80     35.92 o 
 -15   3  15       43.16      125.09     37.28 o 
 -14   3  15       77.36       67.26     33.24 o 
 -13   3  15     1993.35     1998.71     92.84 o 
 -12   3  15      646.57      724.92     84.57 o 
 -11   3  15     2451.18     2596.72    132.14 o 
 -10   3  15     3311.67     3305.50    119.58 o 
  -9   3  15    10966.59    11613.77    206.77 o 
  -8   3  15     9587.72     9825.48    199.41 o 
  -7   3  15    17216.71    18166.01    411.14 o 
  -6   3  15     1204.20     1352.64    130.51 o 
  -5   3  15     9935.94    10816.60    195.72 o 
  -4   3  15      411.46      370.16     63.43 o 
  -3   3  15     1815.31     2029.39    158.05 o 
  -2   3  15       57.57      118.42     42.50 o 
  -1   3  15     1770.76     1980.72    159.13 o 
   0   3  15       91.57      102.67     30.36 o 
   1   3  15       15.14       66.25     27.12 o 
   2   3  15      817.28      698.62     96.20 o 
   3   3  15     2646.54     2693.15    146.22 o 
   4   3  15     2856.56     2717.31    177.72 o 
   5   3  15     4125.47     4434.34    180.97 o 
   6   3  15     1996.22     1797.66    168.08 o 
   7   3  15     2424.55     2922.73    346.96 o 
   8   3  15     1508.89     1454.93    164.49 o 
   9   3  15     2297.50     2259.96    221.26 o 
  10   3  15      711.23      622.41    109.53 o 
 -20   4  15       19.46      118.99     43.64 o 
 -19   4  15     3064.61     2935.60    289.95 o 
 -18   4  15      216.08      222.17     48.19 o 
 -17   4  15     5417.45     5552.98    149.46 o 
 -16   4  15       35.49      108.01     32.52 o 
 -15   4  15     6018.17     6146.23    176.61 o 
 -14   4  15     1413.24     1375.21    120.47 o 
 -13   4  15     7179.50     7490.27    202.95 o 
 -12   4  15       87.48      100.57     35.72 o 
 -11   4  15     6700.41     6744.28    196.80 o 
 -10   4  15      829.50      877.18     88.23 o 
  -9   4  15      180.15      174.25     44.69 o 
  -8   4  15      188.05      234.24     41.33 o 
  -7   4  15      361.88      276.67     51.87 o 
  -6   4  15      246.63      218.02     40.76 o 
  -5   4  15     5622.15     6127.00    221.95 o 
  -4   4  15       32.61       88.69     36.96 o 
  -3   4  15     8414.64     8358.50    347.73 o 
  -2   4  15       15.10      117.86     42.50 o 
  -1   4  15     8190.05     8497.97    245.74 o 
   0   4  15      906.65      787.60     86.22 o 
   1   4  15     7720.86     7442.01    193.01 o 
   2   4  15      828.21      842.65     94.95 o 
   3   4  15     3866.66     3915.98    155.47 o 
   4   4  15       20.93       95.07     40.16 o 
   5   4  15      426.93      491.42     64.30 o 
   6   4  15       73.22      194.09     47.54 o 
   7   4  15        6.78       60.37     49.11 o 
   8   4  15        5.61       76.27     35.12 o 
   9   4  15      290.47      232.25     81.32 o 
 -19   5  15      880.97      669.46    123.82 o 
 -18   5  15     2202.95     2072.59    317.34 o 
 -17   5  15      137.64      219.94     68.46 o 
 -16   5  15      372.52      225.74     59.64 o 
 -15   5  15       61.72       78.00     35.61 o 
 -14   5  15      847.74      781.51     89.27 o 
 -13   5  15      879.84      877.72     89.59 o 
 -12   5  15     2971.86     2992.28    152.00 o 
 -11   5  15     2494.64     2463.32    114.67 o 
 -10   5  15     8418.66     8161.07    291.89 o 
  -9   5  15     4445.27     4282.85    149.27 o 
  -8   5  15    12128.17    11896.00    357.60 o 
  -7   5  15     1978.58     1913.84     98.79 o 
  -6   5  15    13258.88    13412.72    309.93 o 
  -5   5  15     3760.90     3710.94    154.44 o 
  -4   5  15     3108.40     3093.78    157.92 o 
  -3   5  15     1635.83     1571.85    161.96 o 
  -2   5  15     1287.00     1337.61    131.83 o 
  -1   5  15       59.39      123.61     34.86 o 
   0   5  15      147.60      138.34     46.80 o 
   1   5  15       24.00       58.65     45.02 o 
   2   5  15      922.27      873.05     94.50 o 
   3   5  15      465.96      487.51     85.66 o 
   4   5  15     3634.40     3719.20    175.00 o 
   5   5  15      367.92      313.99     51.65 o 
   6   5  15     2118.53     1918.60    210.77 o 
   7   5  15     1267.28     1121.22    153.47 o 
   8   5  15     1992.20     1754.11    208.10 o 
   9   5  15      693.84      677.94    100.69 o 
 -19   6  15      121.06      245.91     72.97 o 
 -18   6  15     3116.49     3016.83    197.19 o 
 -17   6  15      798.89      693.45    127.82 o 
 -16   6  15     6177.62     6289.93    290.05 o 
 -15   6  15      730.38      733.07    105.29 o 
 -14   6  15     6973.78     7335.44    182.08 o 
 -13   6  15     1348.72     1463.30    171.44 o 
 -12   6  15     4686.65     4773.39    187.51 o 
 -11   6  15      686.53      836.50     92.66 o 
 -10   6  15     1354.51     1373.80    146.01 o 
  -9   6  15      263.46      269.06     53.96 o 
  -8   6  15      231.36      277.40     45.65 o 
  -7   6  15      377.84      297.58     50.33 o 
  -6   6  15      393.17      334.62     57.21 o 
  -5   6  15      371.85      253.36     39.29 o 
  -4   6  15     5858.85     5702.37    165.83 o 
  -3   6  15     1767.64     1717.55    143.50 o 
  -2   6  15     6413.46     6640.35    311.61 o 
  -1   6  15     1042.58     1116.98    101.49 o 
   0   6  15     8095.43     8687.24    272.25 o 
   1   6  15     1450.70     1287.65    115.06 o 
   2   6  15     3230.16     3528.78    216.17 o 
   3   6  15      940.75      847.20    115.97 o 
   4   6  15     1717.07     1611.35    211.04 o 
   5   6  15      205.07      159.17     58.42 o 
   6   6  15      237.42      275.01     72.24 o 
   7   6  15      118.92      117.59     34.84 o 
   8   6  15       24.58      126.13     53.76 o 
 -18   7  15      171.33      201.95     94.05 o 
 -17   7  15      520.70      536.70    100.09 o 
 -16   7  15        0.97      104.53     64.96 o 
 -15   7  15        0.46      158.23     54.19 o 
 -14   7  15      232.56      179.04     54.60 o 
 -13   7  15     1776.02     1647.02    215.05 o 
 -12   7  15      554.64      526.95     74.47 o 
 -11   7  15     3862.92     3969.90    233.59 o 
 -10   7  15      463.81      442.67     57.57 o 
  -9   7  15     8886.50     8723.27    254.70 o 
  -8   7  15     1305.01     1355.26    145.31 o 
  -7   7  15     7809.03     8036.84    308.17 o 
  -6   7  15     2583.60     2265.23    168.54 o 
  -5   7  15     4216.77     4230.49    169.06 o 
  -4   7  15      498.67      380.46     62.21 o 
  -3   7  15     2291.37     2269.54    219.18 o 
  -2   7  15       20.04      144.12     45.36 o 
  -1   7  15       45.71       88.27     36.46 o 
   0   7  15       50.75       60.00     58.60 o 
   1   7  15      141.90      142.14     43.50 o 
   2   7  15      138.31      104.66     25.28 o 
   3   7  15     1064.45     1036.82    134.64 o 
   4   7  15      272.63      149.63     53.16 o 
   5   7  15     1654.59     1457.75    188.66 o 
   6   7  15      249.29      282.08     50.51 o 
   7   7  15     1948.65     2082.13    261.47 o 
 -17   8  15     2198.35     1987.87    272.04 o 
 -16   8  15      818.32      817.74    123.03 o 
 -15   8  15     3562.51     3753.66    281.52 o 
 -14   8  15      721.28      580.97     99.53 o 
 -13   8  15     3697.77     3508.64    234.63 o 
 -12   8  15      673.61      686.38    142.49 o 
 -11   8  15     2386.90     2109.94    245.12 o 
 -10   8  15       42.23       54.45     48.35 o 
  -9   8  15      702.10      801.50     94.75 o 
  -8   8  15       81.26      112.05     33.05 o 
  -7   8  15      381.38      363.27     51.76 o 
  -6   8  15      218.42      207.83     44.26 o 
  -5   8  15     2571.45     2607.62    133.70 o 
  -4   8  15      998.84     1074.22    119.60 o 
  -3   8  15     4832.64     5201.48    218.06 o 
  -2   8  15     1832.52     1921.38    183.17 o 
  -1   8  15     5332.55     5537.98    227.48 o 
   0   8  15     1293.76     1303.59    134.47 o 
   1   8  15     4230.31     4240.42    324.74 o 
   2   8  15      388.42      382.92     95.12 o 
   3   8  15     1892.78     1848.07    250.98 o 
   4   8  15      179.44      278.00     70.67 o 
   5   8  15      759.80      680.33    134.26 o 
   6   8  15       25.10       70.94     46.14 o 
 -15   9  15       52.79      115.02     46.20 o 
 -14   9  15      104.40      184.30     54.17 o 
 -13   9  15      149.28      173.14    135.13 o 
 -12   9  15     1668.00     1467.24    188.10 o 
 -11   9  15      148.63      190.04     60.18 o 
 -10   9  15     2854.71     2912.15    334.63 o 
  -9   9  15      655.80      389.90     81.79 o 
  -8   9  15     6856.22     7510.84    283.69 o 
  -7   9  15      295.78      209.03     48.32 o 
  -6   9  15     4494.50     4784.37    192.38 o 
  -5   9  15      147.42      184.30     60.86 o 
  -4   9  15     1957.72     1823.18    196.63 o 
  -3   9  15      230.29      177.81     43.51 o 
  -2   9  15      549.89      406.09     84.38 o 
  -1   9  15      106.73       99.04     43.99 o 
   0   9  15      135.30      217.69     58.23 o 
   1   9  15        0.84       61.41     49.38 o 
   2   9  15      674.06      604.19     87.09 o 
   3   9  15        2.21      137.85     54.73 o 
   4   9  15     1139.68      745.31    238.09 o 
   5   9  15      192.58      273.53     94.07 o 
 -14  10  15     2234.36     2065.73    276.72 o 
 -13  10  15      670.13      615.66    101.89 o 
 -12  10  15     1566.88     1491.63    226.63 o 
 -11  10  15     1009.05      972.85    133.30 o 
 -10  10  15      391.99      474.95    125.19 o 
  -9  10  15       34.51      116.51     47.17 o 
  -8  10  15       84.85      153.42     54.61 o 
  -7  10  15        1.17      132.32     49.85 o 
  -6  10  15      598.59      666.23     96.28 o 
  -5  10  15      317.60      227.10     62.37 o 
  -4  10  15     1034.49      916.62    101.04 o 
  -3  10  15      855.97      705.93     94.20 o 
  -2  10  15     2384.73     2064.44    269.87 o 
  -1  10  15     1000.12      975.11    178.81 o 
   0  10  15     1966.23     1770.37    235.84 o 
   1  10  15      267.98      190.76    103.88 o 
   2  10  15     1609.59     1385.41    234.27 o 
   3  10  15       13.51       86.86     89.33 o 
 -11  11  15     1624.90     1582.28    251.83 o 
 -10  11  15      117.03      179.97     49.25 o 
  -9  11  15     3032.36     2707.30    287.83 o 
  -8  11  15        4.49      154.61     50.53 o 
  -7  11  15     2364.73     2283.27    273.98 o 
  -6  11  15       62.02      111.50     48.15 o 
  -5  11  15     1952.17     2435.17    241.78 o 
  -4  11  15      105.33      106.25     32.10 o 
  -3  11  15     1365.34     1100.74    148.84 o 
  -2  11  15      144.56      131.58     55.10 o 
  -1  11  15      159.74      189.88     49.87 o 
   0  11  15       57.16      187.02     44.99 o 
   1  11  15      168.08      155.53     49.58 o 
  -6  12  15       95.01       62.84     47.57 o 
  -5  12  15      305.71      318.87    108.08 o 
  -4  12  15      338.85      245.35     92.41 o 
 -20   0  16     4178.01     4093.66    201.41 o 
 -18   0  16      890.03      683.55    110.88 o 
 -16   0  16      152.44      182.63     68.45 o 
 -14   0  16     1266.09     1244.92    194.69 o 
 -12   0  16     4020.64     4130.74    195.41 o 
 -10   0  16    10453.55    11087.10    608.45 o 
  -8   0  16     8557.82     8776.63    329.53 o 
  -6   0  16    13391.16    13611.25    368.49 o 
  -4   0  16     8011.22     8434.53    383.93 o 
  -2   0  16     1684.10     1794.32    215.03 o 
   0   0  16      103.52      139.49     65.19 o 
   2   0  16     3056.47     3805.20    368.10 o 
   4   0  16     2062.45     1980.72    275.25 o 
   6   0  16     2865.38     3041.12    238.41 o 
   8   0  16     4949.88     4644.80    465.15 o 
 -21   1  16      409.91      367.11    198.99 o 
 -20   1  16     1012.41      908.05    103.76 o 
 -19   1  16     1814.36     1642.33    158.98 o 
 -18   1  16     3121.22     2683.80    265.69 o 
 -17   1  16     5599.26     5943.69    232.54 o 
 -16   1  16     4202.86     4329.89    138.80 o 
 -15   1  16     7173.15     6883.34    155.85 o 
 -14   1  16     2841.75     2868.41    189.44 o 
 -13   1  16     5742.87     6252.63    268.44 o 
 -12   1  16     5146.66     5333.04    170.89 o 
 -11   1  16     1800.20     1676.99    154.61 o 
 -10   1  16      483.44      480.60     55.57 o 
  -9   1  16      893.23      799.66     74.64 o 
  -8   1  16       46.05      167.75     36.40 o 
  -7   1  16       13.03      108.18     34.77 o 
  -6   1  16      600.08      559.95     70.29 o 
  -5   1  16     2585.43     2788.91    111.40 o 
  -4   1  16     3656.08     3653.74    134.42 o 
  -3   1  16     5475.77     5552.65    161.70 o 
  -2   1  16     5983.33     6073.41    138.19 o 
  -1   1  16     5359.10     5744.17    196.67 o 
   0   1  16     2787.33     2800.43    158.95 o 
   1   1  16     4176.88     4193.20    191.95 o 
   2   1  16     3425.33     3412.44    197.88 o 
   3   1  16     1844.02     1827.93    190.31 o 
   4   1  16      975.44      824.74    102.01 o 
   5   1  16     1308.35     1162.27    116.69 o 
   6   1  16       39.22       73.26     48.06 o 
   7   1  16       14.43      167.48     38.08 o 
   8   1  16      544.66      399.89     83.84 o 
   9   1  16      189.23      192.72     58.78 o 
 -20   2  16       67.99       95.94     43.28 o 
 -19   2  16     2423.23     2019.54    173.89 o 
 -18   2  16       44.79      111.65     37.88 o 
 -17   2  16      747.98      844.46     86.90 o 
 -16   2  16       18.99      117.20     34.35 o 
 -15   2  16      623.36      681.81     86.11 o 
 -14   2  16      700.27      894.03     77.55 o 
 -13   2  16     4073.45     4230.94    127.66 o 
 -12   2  16      755.04      723.17     78.66 o 
 -11   2  16     6657.98     6854.08    175.55 o 
 -10   2  16      141.65      101.62     35.66 o 
  -9   2  16     7447.95     7886.81    204.20 o 
  -8   2  16     1384.14     1518.13    145.61 o 
  -7   2  16    14373.58    14019.27    248.58 o 
  -6   2  16      631.87      690.67     67.69 o 
  -5   2  16     8349.42     9233.94    288.55 o 
  -4   2  16      594.34      544.17     80.04 o 
  -3   2  16     3811.71     4022.96    140.78 o 
  -2   2  16      292.07      288.15     48.14 o 
  -1   2  16       57.98      101.28     38.85 o 
   0   2  16      122.96      144.30     37.68 o 
   1   2  16      198.07      233.56     50.08 o 
   2   2  16        8.28        4.67     34.52 o 
   3   2  16     3895.57     3949.57    173.45 o 
   4   2  16      127.26      135.93     52.10 o 
   5   2  16     5357.20     5515.31    261.66 o 
   6   2  16       19.36       72.14     44.84 o 
   7   2  16     1865.36     1941.61    166.29 o 
   8   2  16      286.40      272.31     50.16 o 
   9   2  16     2990.04     3325.42    364.22 o 
 -20   3  16     1080.01     1042.27    149.63 o 
 -19   3  16     1190.20     1098.21    157.34 o 
 -18   3  16     3398.30     3236.14    198.94 o 
 -17   3  16     3822.49     4252.02    150.31 o 
 -16   3  16     3413.34     3342.82    256.85 o 
 -15   3  16     2786.91     3022.92    138.96 o 
 -14   3  16     4020.49     4023.06    141.36 o 
 -13   3  16     4324.65     4018.20    186.37 o 
 -12   3  16     2221.29     2329.36    135.46 o 
 -11   3  16     3061.52     3171.79    112.38 o 
 -10   3  16      988.93      899.77     78.01 o 
  -9   3  16      773.83      722.06     68.03 o 
  -8   3  16      801.26      774.23     79.71 o 
  -7   3  16      100.81      178.33     35.83 o 
  -6   3  16       64.06      148.67     35.84 o 
  -5   3  16      112.36      171.34     42.80 o 
  -4   3  16     3744.83     3897.14    201.94 o 
  -3   3  16     2519.38     2762.86    160.26 o 
  -2   3  16     4111.34     4535.53    166.48 o 
  -1   3  16     3821.22     4116.97    132.00 o 
   0   3  16     6032.21     6538.56    191.23 o 
   1   3  16     1865.41     1777.20    154.45 o 
   2   3  16     2816.61     2917.34    162.09 o 
   3   3  16     1184.29     1025.11    117.96 o 
   4   3  16     1431.49     1364.25    114.71 o 
   5   3  16       28.29      111.05     50.35 o 
   6   3  16      115.37       76.46     41.74 o 
   7   3  16        1.87       56.70     50.72 o 
   8   3  16      157.61      124.86     47.66 o 
   9   3  16      167.16      193.48     36.64 o 
 -20   4  16     2064.79     1743.96    380.83 o 
 -19   4  16      181.49      199.06     43.26 o 
 -18   4  16     2010.07     1714.52    182.01 o 
 -17   4  16       13.54      120.90     36.62 o 
 -16   4  16      410.03      376.69     47.15 o 
 -15   4  16      237.68      188.68     39.45 o 
 -14   4  16      838.76      802.35     79.42 o 
 -13   4  16      408.11      438.96     54.41 o 
 -12   4  16     4333.70     4068.37    154.59 o 
 -11   4  16        9.46       99.78     41.97 o 
 -10   4  16    12233.94    12345.76    310.03 o 
  -9   4  16      140.08      145.05     33.53 o 
  -8   4  16    16000.82    17926.20    454.78 o 
  -7   4  16     1452.34     1515.80    128.81 o 
  -6   4  16     9168.00     9201.41    229.93 o 
  -5   4  16       15.88      108.81     30.70 o 
  -4   4  16     6485.50     6523.50    136.42 o 
  -3   4  16      242.09      262.28     39.71 o 
  -2   4  16     1005.33     1120.40    115.91 o 
  -1   4  16       73.71       99.20     35.88 o 
   0   4  16        3.97       59.33     39.97 o 
   1   4  16        8.11       65.77     33.54 o 
   2   4  16     1907.54     1967.62    149.08 o 
   3   4  16      837.20      731.35     86.63 o 
   4   4  16     4678.69     4474.85    218.16 o 
   5   4  16      634.82      556.42     94.89 o 
   6   4  16     3589.87     3786.40    214.30 o 
   7   4  16       83.82      154.04     51.40 o 
   8   4  16     2417.52     2394.02    304.83 o 
 -19   5  16     1073.26     1051.90    172.55 o 
 -18   5  16      741.85      713.93    131.57 o 
 -17   5  16     3089.74     3383.52    309.71 o 
 -16   5  16     1727.39     1836.55    227.93 o 
 -15   5  16     4924.07     4915.45    167.60 o 
 -14   5  16      988.29      997.85    111.65 o 
 -13   5  16     3534.32     3127.21    126.35 o 
 -12   5  16     2147.13     1868.61    168.11 o 
 -11   5  16     3045.23     2978.81    113.80 o 
 -10   5  16      436.40      497.37     63.26 o 
  -9   5  16      104.51      162.41     37.82 o 
  -8   5  16       12.72       44.44     29.15 o 
  -7   5  16     1335.69     1332.40    108.21 o 
  -6   5  16      185.80      171.18     42.71 o 
  -5   5  16     4778.63     4728.05    138.52 o 
  -4   5  16     1134.03     1383.74    142.27 o 
  -3   5  16     4956.84     4898.75    199.99 o 
  -2   5  16     2766.84     2670.03    142.93 o 
  -1   5  16    10169.14    10773.18    341.80 o 
   0   5  16     1166.66      995.65    103.81 o 
   1   5  16     6096.88     6129.58    179.96 o 
   2   5  16      472.06      500.53     82.58 o 
   3   5  16     2643.03     2530.80    267.48 o 
   4   5  16      416.16      307.51     67.65 o 
   5   5  16      578.62      522.83     79.98 o 
   6   5  16       29.66       87.20     76.05 o 
   7   5  16       35.77      128.27     37.30 o 
   8   5  16       22.38      106.56     31.57 o 
 -18   6  16       21.72       78.55     62.35 o 
 -17   6  16      289.05      267.25     73.79 o 
 -16   6  16      225.47      268.43     83.47 o 
 -15   6  16       13.78      110.19     58.81 o 
 -14   6  16        3.69       67.36     54.09 o 
 -13   6  16     2466.03     2420.77    217.63 o 
 -12   6  16      519.21      464.07    102.16 o 
 -11   6  16     4759.15     4643.53    259.38 o 
 -10   6  16      909.62      763.09    103.20 o 
  -9   6  16    11743.85    11951.40    441.79 o 
  -8   6  16      858.31      821.70     86.87 o 
  -7   6  16     8001.49     8375.20    285.21 o 
  -6   6  16      416.98      378.77     51.95 o 
  -5   6  16     6623.19     6305.12    204.50 o 
  -4   6  16      196.83      189.53     41.47 o 
  -3   6  16      983.77      988.32     94.90 o 
  -2   6  16      172.11      167.11     45.14 o 
  -1   6  16       13.51       91.70     37.22 o 
   0   6  16       51.11       72.24     39.30 o 
   1   6  16      470.66      535.43     69.92 o 
   2   6  16      428.06      366.15     88.79 o 
   3   6  16     1998.65     1945.64    172.37 o 
   4   6  16      535.40      452.10     59.37 o 
   5   6  16     2441.03     2135.01    198.88 o 
   6   6  16      177.84      309.92     47.02 o 
   7   6  16     2948.06     2721.82    158.38 o 
 -17   7  16      694.09      682.67    107.05 o 
 -16   7  16     4721.23     4111.30    336.96 o 
 -15   7  16      599.19      531.49     92.20 o 
 -14   7  16     4488.67     4736.30    327.99 o 
 -13   7  16      205.03      385.75     70.92 o 
 -12   7  16     3612.12     3793.45    219.29 o 
 -11   7  16      337.34      331.12     79.58 o 
 -10   7  16      411.95      374.23     59.39 o 
  -9   7  16        7.01       78.17     51.36 o 
  -8   7  16       23.23       81.42     44.77 o 
  -7   7  16       23.96       98.17     39.70 o 
  -6   7  16     1185.27     1077.59    130.70 o 
  -5   7  16      460.01      520.39     85.87 o 
  -4   7  16     5493.22     5682.42    232.61 o 
  -3   7  16      795.68      812.65    105.96 o 
  -2   7  16     8326.25     9084.00    261.20 o 
  -1   7  16     1527.89     1397.58    178.50 o 
   0   7  16     5269.06     5666.09    187.17 o 
   1   7  16      444.42      419.64     86.99 o 
   2   7  16     2726.50     2619.02    237.88 o 
   3   7  16      420.17      284.83     85.97 o 
   4   7  16      956.55      992.56    138.71 o 
   5   7  16      234.54      189.20     47.50 o 
   6   7  16      171.85      141.43     96.79 o 
 -16   8  16       31.08      157.18     59.31 o 
 -15   8  16        6.88       84.26     45.76 o 
 -14   8  16      697.43      657.30    107.15 o 
 -13   8  16      111.21      181.82     57.72 o 
 -12   8  16     2007.20     2060.48    255.45 o 
 -11   8  16      693.99      829.79    110.06 o 
 -10   8  16     2442.67     2547.30    329.76 o 
  -9   8  16     1071.47      838.81    139.07 o 
  -8   8  16     4600.46     4844.01    165.00 o 
  -7   8  16     1176.98     1355.02    169.13 o 
  -6   8  16     4434.76     4858.97    190.13 o 
  -5   8  16      590.97      492.05     91.86 o 
  -4   8  16     2251.68     2235.43    182.37 o 
  -3   8  16      145.58      112.19     39.46 o 
  -2   8  16      438.51      424.29     60.03 o 
  -1   8  16       13.98      146.65     42.90 o 
   0   8  16       18.02       69.59     40.43 o 
   1   8  16       91.60      132.25     47.52 o 
   2   8  16      634.22      592.52    107.14 o 
   3   8  16      108.50      107.75     48.05 o 
   4   8  16     1092.48      856.01    155.86 o 
   5   8  16      460.80      423.06     73.32 o 
 -15   9  16     2576.76     2542.28    331.22 o 
 -14   9  16      208.69      178.94     77.77 o 
 -13   9  16     3003.45     2928.92    290.00 o 
 -12   9  16      162.33      170.00     42.51 o 
 -11   9  16     1122.96     1223.18    133.51 o 
 -10   9  16        2.86      108.08     46.65 o 
  -9   9  16      560.69      537.67     82.31 o 
  -8   9  16      100.40      117.00     47.88 o 
  -7   9  16      217.54      247.59     47.85 o 
  -6   9  16      131.81      138.90     35.31 o 
  -5   9  16     1433.52     1321.05    139.72 o 
  -4   9  16      326.78      287.16     80.95 o 
  -3   9  16     3337.83     3362.69    199.19 o 
  -2   9  16      240.77      191.44     73.50 o 
  -1   9  16     3835.91     4020.81    238.37 o 
   0   9  16      769.98      751.41    127.25 o 
   1   9  16     2055.57     1737.50    296.07 o 
   2   9  16      308.66      252.46     91.06 o 
   3   9  16     1270.32     1027.97    159.83 o 
 -13  10  16      408.84      422.47    117.26 o 
 -12  10  16      286.73      274.58     57.30 o 
 -11  10  16     1908.24     1834.31    262.38 o 
 -10  10  16     1182.06     1186.88    145.44 o 
  -9  10  16     1799.11     1903.85    248.75 o 
  -8  10  16      973.52      749.99    166.76 o 
  -7  10  16     2048.63     1947.48    289.78 o 
  -6  10  16     1267.79     1151.96    224.15 o 
  -5  10  16      848.48      824.84    116.29 o 
  -4  10  16      217.62      232.93     44.96 o 
  -3  10  16      652.21      630.43    118.04 o 
  -2  10  16        9.49      127.64     42.61 o 
  -1  10  16       35.00      147.61     46.83 o 
   0  10  16       83.63       72.58     59.47 o 
   1  10  16      289.65      301.62     66.04 o 
   2  10  16      614.10      348.44     73.29 o 
 -10  11  16      305.47      206.34     48.44 o 
  -9  11  16       11.83      132.89     51.16 o 
  -8  11  16       61.57      119.26     57.45 o 
  -7  11  16        4.52       97.38     55.06 o 
  -6  11  16      349.79      201.46     77.76 o 
  -5  11  16       34.31       31.38     43.60 o 
  -4  11  16      942.72      990.12    217.59 o 
  -3  11  16        4.50      108.41     36.08 o 
  -2  11  16     1781.17     1249.58    220.15 o 
  -1  11  16       18.69      100.39     33.83 o 
 -19   0  17     4497.89     4338.23    480.91 o 
 -17   0  17    10253.48    11186.84    358.64 o 
 -15   0  17     9258.60     9484.39    307.75 o 
 -13   0  17     9160.44     9080.81    420.80 o 
 -11   0  17     4438.05     4301.69    194.92 o 
  -9   0  17      178.98      225.49     61.57 o 
  -7   0  17       66.12      106.85     55.59 o 
  -5   0  17     7106.87     7900.70    364.30 o 
  -3   0  17    13611.78    14452.41    446.12 o 
  -1   0  17     6877.13     7612.59    295.57 o 
   1   0  17     6840.77     7435.57    350.12 o 
   3   0  17     4186.25     4097.06    282.77 o 
   5   0  17      518.97      333.02     72.83 o 
   7   0  17      499.10      638.67    121.06 o 
 -20   1  17     2493.37     2290.63    223.78 o 
 -19   1  17      882.21      788.73     87.80 o 
 -18   1  17      486.37      479.26     55.23 o 
 -17   1  17      369.99      432.66     73.13 o 
 -16   1  17       74.02       78.34     40.70 o 
 -15   1  17      496.05      526.98     69.62 o 
 -14   1  17     1234.30     1183.72    100.36 o 
 -13   1  17     1567.42     1587.45    163.75 o 
 -12   1  17     1866.94     1972.16    124.80 o 
 -11   1  17     6519.98     7135.24    220.90 o 
 -10   1  17     4591.25     4616.64    177.88 o 
  -9   1  17     4697.21     5101.65    171.22 o 
  -8   1  17     9956.79    10629.25    243.83 o 
  -7   1  17     6733.73     6765.17    147.37 o 
  -6   1  17     6413.15     6836.06    178.41 o 
  -5   1  17     4056.28     4372.08    161.71 o 
  -4   1  17     3465.52     3414.93    188.97 o 
  -3   1  17     2289.40     2320.00    165.51 o 
  -2   1  17      245.53      319.55     61.26 o 
  -1   1  17        9.66       65.38     39.48 o 
   0   1  17      127.21      126.32     61.72 o 
   1   1  17      284.80      329.95     39.64 o 
   2   1  17     1547.97     1418.18    155.84 o 
   3   1  17      750.88      634.97     87.87 o 
   4   1  17     2538.72     2586.26    126.03 o 
   5   1  17     1025.05     1141.17    109.73 o 
   6   1  17     1684.17     1656.62    152.33 o 
   7   1  17     1310.27     1401.45    173.70 o 
   8   1  17     1668.74     1510.91    212.36 o 
 -20   2  17     2988.85     2796.06    239.35 o 
 -19   2  17      193.53      216.52     40.72 o 
 -18   2  17     5199.70     5484.46    253.79 o 
 -17   2  17        7.81      128.85     37.63 o 
 -16   2  17     9007.63     9684.05    182.78 o 
 -15   2  17        5.19      165.63     53.60 o 
 -14   2  17    11006.21    11429.83    269.89 o 
 -13   2  17      196.77      136.24     52.21 o 
 -12   2  17     6783.27     6808.38    179.52 o 
 -11   2  17       33.39      138.66     41.74 o 
 -10   2  17     1703.05     1567.28    137.64 o 
  -9   2  17      105.88      111.40     35.14 o 
  -8   2  17      271.26      303.18     52.14 o 
  -7   2  17       45.85      109.83     37.67 o 
  -6   2  17     2604.10     2882.00    136.80 o 
  -5   2  17      881.42      859.00     92.63 o 
  -4   2  17     8869.13     9694.07    394.98 o 
  -3   2  17       81.53      139.19     45.72 o 
  -2   2  17     7464.63     7993.03    194.39 o 
  -1   2  17        4.56      105.15     37.91 o 
   0   2  17     6749.29     7262.47    157.34 o 
   1   2  17       82.81      221.88     52.11 o 
   2   2  17     4609.65     4614.68    177.42 o 
   3   2  17      216.28      202.47     47.03 o 
   4   2  17     1222.49     1249.49    121.91 o 
   5   2  17        4.54      119.47     45.37 o 
   6   2  17       13.33       86.60     43.53 o 
   7   2  17       43.20       91.53     36.78 o 
   8   2  17      238.69      286.48     62.62 o 
 -20   3  17      404.02      259.45     58.95 o 
 -19   3  17     1601.45     1643.33    184.57 o 
 -18   3  17      393.34      361.69     55.69 o 
 -17   3  17      575.18      657.14     80.59 o 
 -16   3  17      134.23      137.29     46.05 o 
 -15   3  17      429.87      272.34     48.81 o 
 -14   3  17      188.34      200.60     36.15 o 
 -13   3  17     4019.20     4171.56    160.17 o 
 -12   3  17     1678.99     1946.96    146.84 o 
 -11   3  17     4802.50     4690.62    162.87 o 
 -10   3  17     4601.82     4668.98    187.80 o 
  -9   3  17     6447.45     6782.16    208.33 o 
  -8   3  17     5073.11     4989.63    142.14 o 
  -7   3  17    10664.07    10981.84    297.47 o 
  -6   3  17      527.93      714.32     88.60 o 
  -5   3  17     2655.28     2677.32    175.65 o 
  -4   3  17     1790.15     1706.36    166.30 o 
  -3   3  17      148.73      171.83     50.76 o 
  -2   3  17      169.24      206.06     49.82 o 
  -1   3  17      272.43      248.68     44.72 o 
   0   3  17      139.23      259.60     64.03 o 
   1   3  17     1216.94     1128.25    114.99 o 
   2   3  17      341.06      399.60     61.91 o 
   3   3  17     3456.20     3777.91    198.65 o 
   4   3  17     2034.97     1973.39    172.32 o 
   5   3  17     3226.11     3719.43    227.89 o 
   6   3  17     1110.87     1021.21    179.84 o 
   7   3  17     1745.53     1586.53    173.57 o 
   8   3  17      998.30      958.93    136.49 o 
 -19   4  17     1951.91     1720.91    284.61 o 
 -18   4  17        7.55      120.86     38.43 o 
 -17   4  17     3425.28     3386.07    202.37 o 
 -16   4  17       98.33      145.37     48.90 o 
 -15   4  17     6138.34     6408.58    165.23 o 
 -14   4  17      913.30      816.16     79.11 o 
 -13   4  17     5168.72     5429.25    209.92 o 
 -12   4  17       69.17      124.82     38.54 o 
 -11   4  17     2223.94     2320.77    118.26 o 
 -10   4  17       31.66       52.28     37.52 o 
  -9   4  17       50.64       62.12     44.83 o 
  -8   4  17      605.66      486.47     55.92 o 
  -7   4  17      439.18      549.90     69.23 o 
  -6   4  17      303.90      319.57     49.82 o 
  -5   4  17     4039.66     4394.95    148.68 o 
  -4   4  17     1671.54     1744.22    146.53 o 
  -3   4  17     8346.39     9319.00    246.87 o 
  -2   4  17      278.49      266.86     79.98 o 
  -1   4  17     8363.29     9645.09    261.11 o 
   0   4  17      758.29      776.38     96.58 o 
   1   4  17     6687.80     6885.07    199.55 o 
   2   4  17       67.32      112.59     39.91 o 
   3   4  17     2585.77     2592.22    210.39 o 
   4   4  17        1.95      103.22     50.70 o 
   5   4  17      380.08      473.79     79.46 o 
   6   4  17       18.72       42.96     56.82 o 
   7   4  17       28.37       77.89     42.33 o 
 -19   5  17      411.18      349.41     87.67 o 
 -18   5  17     1104.39     1081.16    221.80 o 
 -17   5  17       19.30      168.89     50.69 o 
 -16   5  17       91.90      147.56     65.56 o 
 -15   5  17       85.27      196.59     48.73 o 
 -14   5  17      746.12      874.33    119.49 o 
 -13   5  17      818.04     1005.91    115.53 o 
 -12   5  17     2904.87     2967.92    183.99 o 
 -11   5  17     1373.75     1328.12    130.38 o 
 -10   5  17     5400.53     5380.21    221.48 o 
  -9   5  17     3781.98     3353.74    183.42 o 
  -8   5  17     7256.40     7590.45    265.90 o 
  -7   5  17     1578.60     1520.48    130.72 o 
  -6   5  17     5213.10     5164.17    164.52 o 
  -5   5  17     1972.72     1794.51    192.44 o 
  -4   5  17     1149.08     1066.94    120.38 o 
  -3   5  17      247.21      148.95     47.42 o 
  -2   5  17      955.21      888.22     81.04 o 
  -1   5  17      244.80      182.96     36.99 o 
   0   5  17      229.75      241.24     58.37 o 
   1   5  17       94.64      114.94     40.85 o 
   2   5  17     2215.73     2297.19    173.59 o 
   3   5  17      848.30      610.02     75.74 o 
   4   5  17     3295.41     3263.80    265.85 o 
   5   5  17      608.52      678.80     91.82 o 
   6   5  17     1752.05     1581.44    186.38 o 
   7   5  17      732.92      574.37    182.18 o 
 -18   6  17     3622.80     3567.10    333.45 o 
 -17   6  17      339.72      301.14     75.35 o 
 -16   6  17     4649.63     4421.57    340.40 o 
 -15   6  17      606.65      552.65     89.75 o 
 -14   6  17     4022.21     4792.81    246.27 o 
 -13   6  17      760.17      791.38    106.05 o 
 -12   6  17     2438.34     2256.88    238.21 o 
 -11   6  17      184.66      243.35     42.28 o 
 -10   6  17      681.83      695.35     82.83 o 
  -9   6  17      188.80      133.03     43.71 o 
  -8   6  17        3.56       56.34     39.73 o 
  -7   6  17      103.52       87.35     36.26 o 
  -6   6  17     1577.73     1576.19    149.50 o 
  -5   6  17      352.49      392.96     68.44 o 
  -4   6  17     3547.22     3868.45    201.87 o 
  -3   6  17      832.95      845.48     96.65 o 
  -2   6  17     6262.49     5948.98    378.20 o 
  -1   6  17      425.25      506.27     69.49 o 
   0   6  17     4834.78     5197.77    171.46 o 
   1   6  17      612.09      688.45     74.80 o 
   2   6  17     2838.78     2707.72    269.57 o 
   3   6  17      154.59      157.82     47.65 o 
   4   6  17      756.54      700.42     87.37 o 
   5   6  17       19.05       64.66     45.18 o 
   6   6  17        6.52       90.10     66.14 o 
 -17   7  17      543.81      469.57     84.40 o 
 -16   7  17        7.60      115.52     60.02 o 
 -15   7  17      155.50      188.76     57.65 o 
 -14   7  17      300.75      339.28     75.96 o 
 -13   7  17     1650.25     1722.67    235.21 o 
 -12   7  17      323.72      376.72     80.53 o 
 -11   7  17     2131.70     2216.73    242.26 o 
 -10   7  17      359.86      244.58     59.43 o 
  -9   7  17     6661.95     6358.99    202.01 o 
  -8   7  17      971.37      877.63    104.83 o 
  -7   7  17     5105.38     5042.59    152.71 o 
  -6   7  17      680.46      554.52     85.36 o 
  -5   7  17     2311.91     2259.53    196.19 o 
  -4   7  17       32.76       82.17     41.32 o 
  -3   7  17      332.52      242.71     74.50 o 
  -2   7  17        7.69       14.57     45.15 o 
  -1   7  17       47.32      119.95     47.07 o 
   0   7  17        1.40       79.21     46.43 o 
   1   7  17      537.55      489.74     84.46 o 
   2   7  17      138.47      157.35     53.83 o 
   3   7  17     1166.25     1256.09    181.21 o 
   4   7  17      317.54      214.18    102.63 o 
   5   7  17     1867.16     1705.05    292.74 o 
 -16   8  17      684.66      534.76    156.58 o 
 -15   8  17     2306.53     2191.76    314.05 o 
 -14   8  17      407.68      337.78     68.88 o 
 -13   8  17     2462.09     2196.90    299.92 o 
 -12   8  17      250.54      248.84     50.06 o 
 -11   8  17      720.31      859.28     97.26 o 
 -10   8  17      133.10      101.45     85.53 o 
  -9   8  17        1.07       79.36     61.82 o 
  -8   8  17        0.55       89.69     35.64 o 
  -7   8  17      573.30      519.63     90.11 o 
  -6   8  17      557.44      532.32    137.65 o 
  -5   8  17     2441.10     2564.60    223.29 o 
  -4   8  17      520.26      619.31     93.49 o 
  -3   8  17     3376.98     3274.27    243.56 o 
  -2   8  17     1656.06     1445.14    168.98 o 
  -1   8  17     2939.06     3261.63    299.97 o 
   0   8  17      327.12      385.21     73.08 o 
   1   8  17     1926.82     1776.65    242.97 o 
   2   8  17      122.62       83.41     45.88 o 
   3   8  17      878.69      732.85    142.22 o 
   4   8  17       42.70       62.36     51.52 o 
 -14   9  17      643.67      381.29     89.57 o 
 -13   9  17      101.02      167.50     53.89 o 
 -12   9  17     2097.17     1809.32    219.64 o 
 -11   9  17      110.90      173.77     55.53 o 
 -10   9  17     2787.82     2578.40    324.37 o 
  -9   9  17      470.51      417.30    104.11 o 
  -8   9  17     4572.88     4284.99    198.75 o 
  -7   9  17       31.14       99.67     66.00 o 
  -6   9  17     2230.97     1978.33    280.53 o 
  -5   9  17      203.32      267.07     37.68 o 
  -4   9  17     1021.74     1056.74    139.52 o 
  -3   9  17      180.00      229.36     60.14 o 
  -2   9  17      118.54      148.14     48.56 o 
  -1   9  17       59.86      128.43     87.52 o 
   0   9  17      244.97      294.73     65.99 o 
   1   9  17        2.05      103.09     44.44 o 
   2   9  17      794.47      673.69    121.01 o 
 -12  10  17      850.04     1020.56    164.34 o 
 -11  10  17      387.07      260.30     64.75 o 
 -10  10  17       12.61      119.91     55.45 o 
  -9  10  17        0.50       51.59     37.35 o 
  -8  10  17       18.20       75.17     47.65 o 
  -7  10  17       30.29      111.51     51.40 o 
  -6  10  17     1121.31      886.83    159.21 o 
  -5  10  17      307.71      288.02     63.25 o 
  -4  10  17     1024.33      916.92    121.66 o 
  -3  10  17      738.07      659.14    109.78 o 
  -2  10  17     1860.57     1369.43    245.01 o 
  -1  10  17      476.22      348.88     94.49 o 
   0  10  17     1944.17     1702.91    212.16 o 
  -7  11  17     1411.03     1410.57    147.90 o 
  -6  11  17       17.10      114.71     46.31 o 
  -5  11  17     1105.30     1087.74    171.94 o 
 -20   0  18     2522.60     2109.34    317.94 o 
 -18   0  18       59.85      137.42     76.35 o 
 -16   0  18      748.38      490.22    184.97 o 
 -14   0  18     2231.72     2361.39    307.86 o 
 -12   0  18     8340.83     8816.29    265.27 o 
 -10   0  18    16698.97    17510.45    402.92 o 
  -8   0  18     9916.06    10262.82    476.34 o 
  -6   0  18    14837.18    15685.61    559.09 o 
  -4   0  18     2755.24     2839.54    199.27 o 
  -2   0  18      135.00      129.94     79.06 o 
   0   0  18       42.36       97.59     45.06 o 
   2   0  18      618.35      755.32    133.23 o 
   4   0  18     1940.65     2289.02    243.42 o 
   6   0  18     3908.35     3269.18    489.11 o 
 -20   1  18     1876.71     1628.43    192.06 o 
 -19   1  18     2669.99     2904.92    163.57 o 
 -18   1  18     2533.62     2611.48    152.36 o 
 -17   1  18     5114.26     5390.15    205.05 o 
 -16   1  18     4041.26     4498.51    219.80 o 
 -15   1  18     3974.13     4246.94    182.44 o 
 -14   1  18     2695.26     2694.59    204.85 o 
 -13   1  18     2977.02     3131.58    144.85 o 
 -12   1  18     3724.02     3662.17    192.55 o 
 -11   1  18     1698.42     1952.92    216.96 o 
 -10   1  18        7.54       95.18     39.63 o 
  -9   1  18       68.13       88.21     39.78 o 
  -8   1  18      118.00      125.73     34.72 o 
  -7   1  18     2332.81     2612.47    173.63 o 
  -6   1  18     2304.15     2273.49    155.17 o 
  -5   1  18     2237.56     2577.05    214.71 o 
  -4   1  18     4718.11     4924.38    191.90 o 
  -3   1  18     4203.27     4758.67    193.01 o 
  -2   1  18     4257.46     4496.05    178.27 o 
  -1   1  18     1638.46     1759.29    141.72 o 
   0   1  18     2386.90     2207.56    212.31 o 
   1   1  18     1933.86     1937.78    158.90 o 
   2   1  18     1761.51     1656.47    173.77 o 
   3   1  18     1875.44     1785.61    131.03 o 
   4   1  18      355.73      309.61     61.73 o 
   5   1  18      168.08      197.20     45.79 o 
   6   1  18        5.95      144.52     51.11 o 
   7   1  18       19.50      124.18     63.42 o 
 -20   2  18      190.53      276.41     83.97 o 
 -19   2  18     1080.89      893.79    137.20 o 
 -18   2  18      276.93      225.86     55.50 o 
 -17   2  18       66.93      117.99     45.16 o 
 -16   2  18        4.39       58.15     33.44 o 
 -15   2  18      891.03      979.94    100.58 o 
 -14   2  18        3.46       72.18     35.05 o 
 -13   2  18     5130.31     5417.52    169.88 o 
 -12   2  18       68.57      102.57     41.31 o 
 -11   2  18     9118.11     8942.25    210.09 o 
 -10   2  18       21.74      140.64     46.51 o 
  -9   2  18    10579.96    10964.63    297.31 o 
  -8   2  18        3.73      121.91     45.76 o 
  -7   2  18     8439.89     8970.92    233.84 o 
  -6   2  18       30.87      141.38     48.84 o 
  -5   2  18     5116.74     5204.39    173.36 o 
  -4   2  18      300.72      319.32     57.34 o 
  -3   2  18     1132.95     1191.82    126.36 o 
  -2   2  18      156.74      134.19     33.67 o 
  -1   2  18      689.39      730.33     80.47 o 
   0   2  18        3.04       95.07     46.18 o 
   1   2  18     1364.54     1206.69    153.14 o 
   2   2  18       12.84       84.19     34.14 o 
   3   2  18     4042.56     3947.64    178.37 o 
   4   2  18      142.41       82.72     53.49 o 
   5   2  18     2871.66     3045.39    270.77 o 
   6   2  18        2.29      134.90     43.67 o 
   7   2  18     2305.46     2084.80    207.31 o 
 -19   3  18     1443.30     1161.01    135.49 o 
 -18   3  18     1774.86     1649.98    201.40 o 
 -17   3  18     2124.72     1655.42    219.20 o 
 -16   3  18     3587.61     3916.26    170.76 o 
 -15   3  18     2501.18     2232.60    184.13 o 
 -14   3  18     6211.56     6155.45    219.27 o 
 -13   3  18     1589.47     1722.64    150.72 o 
 -12   3  18     1376.44     1381.89    137.97 o 
 -11   3  18      515.16      592.76     68.17 o 
 -10   3  18       90.82      155.63     33.08 o 
  -9   3  18       94.04       95.12     39.29 o 
  -8   3  18      810.38      938.09    114.77 o 
  -7   3  18      190.86      220.38     48.05 o 
  -6   3  18     1060.29     1251.66    127.80 o 
  -5   3  18      895.92     1093.11    114.25 o 
  -4   3  18     6505.00     7161.91    191.31 o 
  -3   3  18     4435.88     4429.09    196.21 o 
  -2   3  18     4444.81     4527.22    184.90 o 
  -1   3  18     4362.51     4458.49    197.00 o 
   0   3  18     4284.84     4182.30    230.92 o 
   1   3  18     1637.17     1594.14    182.11 o 
   2   3  18      979.06      898.61    101.09 o 
   3   3  18      622.71      387.18     96.96 o 
   4   3  18      577.03      442.82     96.23 o 
   5   3  18       43.14      143.41     62.79 o 
   6   3  18        0.23      139.65     38.96 o 
 -19   4  18      155.31      166.20     61.53 o 
 -18   4  18      932.84      938.21    133.44 o 
 -17   4  18        1.35      113.20     32.66 o 
 -16   4  18      100.29      145.60     47.92 o 
 -15   4  18        0.74       81.21     36.21 o 
 -14   4  18     1954.41     2115.22    142.77 o 
 -13   4  18      239.33      200.26     38.96 o 
 -12   4  18     5488.60     5609.21    227.11 o 
 -11   4  18      275.82      292.83     46.32 o 
 -10   4  18     8134.27     8894.42    204.28 o 
  -9   4  18       43.95      123.34     32.61 o 
  -8   4  18    10619.24    11119.11    239.70 o 
  -7   4  18     1038.21     1074.71    100.38 o 
  -6   4  18     3969.19     4246.31    168.55 o 
  -5   4  18        7.61      100.22     37.25 o 
  -4   4  18     2582.10     2621.83    211.24 o 
  -3   4  18       17.32       53.75     46.27 o 
  -2   4  18      262.74      254.80     48.70 o 
  -1   4  18       38.19      161.39     36.19 o 
   0   4  18      583.37      482.70     70.71 o 
   1   4  18      188.74      140.23     42.81 o 
   2   4  18     1795.28     1848.63    234.99 o 
   3   4  18      258.97      164.66     47.15 o 
   4   4  18     3276.71     3453.08    259.51 o 
   5   4  18      113.03      152.50     47.05 o 
   6   4  18     2261.90     1830.32    267.60 o 
 -18   5  18     1511.18     1410.28    205.88 o 
 -17   5  18     2956.07     3309.82    287.10 o 
 -16   5  18     1900.82     1700.05    249.80 o 
 -15   5  18     4594.97     5020.48    293.80 o 
 -14   5  18      551.45      433.61    115.24 o 
 -13   5  18     1798.28     1638.34    182.02 o 
 -12   5  18      739.12      688.19     76.69 o 
 -11   5  18     1008.06      958.97     99.46 o 
 -10   5  18      770.84      731.87     96.20 o 
  -9   5  18       59.77       96.69     42.78 o 
  -8   5  18        5.78      125.67     38.65 o 
  -7   5  18      808.15      961.60    103.00 o 
  -6   5  18      593.40      543.84     69.97 o 
  -5   5  18     2868.17     2648.57    168.02 o 
  -4   5  18      883.85      972.31    110.84 o 
  -3   5  18     4147.83     4712.29    150.59 o 
  -2   5  18     1175.22     1304.57    122.83 o 
  -1   5  18     4372.16     4379.17    172.50 o 
   0   5  18     1164.87     1010.93    115.16 o 
   1   5  18     2216.95     2134.25    199.86 o 
   2   5  18      548.26      509.97    106.10 o 
   3   5  18      908.01      888.73    115.60 o 
   4   5  18      172.17      158.75     46.65 o 
   5   5  18      121.43      225.91     49.91 o 
 -17   6  18       36.17      127.60     62.34 o 
 -16   6  18       76.25      158.83     48.68 o 
 -15   6  18      317.52      238.64     65.19 o 
 -14   6  18       92.52      157.56     62.90 o 
 -13   6  18     2072.43     1959.72    204.14 o 
 -12   6  18      410.54      420.74     61.34 o 
 -11   6  18     3139.16     3607.15    219.59 o 
 -10   6  18      192.36      185.95     52.03 o 
  -9   6  18     8535.69     8699.77    319.73 o 
  -8   6  18      119.90      170.32     39.94 o 
  -7   6  18     5708.91     5687.06    263.93 o 
  -6   6  18       56.82       79.98     49.01 o 
  -5   6  18     1155.81     1220.30    132.83 o 
  -4   6  18        4.03      104.34     48.62 o 
  -3   6  18      327.69      186.51     49.35 o 
  -2   6  18        4.49       47.91     34.26 o 
  -1   6  18        9.99      170.05     40.39 o 
   0   6  18      148.83      153.75     46.54 o 
   1   6  18     1267.76     1235.26    185.55 o 
   2   6  18      347.41      279.78     55.20 o 
   3   6  18     2257.92     2193.54    197.00 o 
   4   6  18      167.95       96.21     31.47 o 
 -16   7  18     3410.58     3506.32    349.83 o 
 -15   7  18      396.69      342.28     86.69 o 
 -14   7  18     2746.06     2405.98    304.28 o 
 -13   7  18      286.63      336.53     75.03 o 
 -12   7  18     1105.77     1113.60    140.41 o 
 -11   7  18      575.35      530.66     99.04 o 
 -10   7  18      111.37      128.94     34.51 o 
  -9   7  18       48.80      153.97     55.40 o 
  -8   7  18       45.53      114.84     32.56 o 
  -7   7  18       63.52      127.90     40.73 o 
  -6   7  18     2354.57     2170.26    200.87 o 
  -5   7  18      575.91      474.78     79.03 o 
  -4   7  18     3872.73     4066.52    259.56 o 
  -3   7  18     1010.52      930.08    119.93 o 
  -2   7  18     3743.86     3627.29    255.02 o 
  -1   7  18     1025.43      903.13    138.16 o 
   0   7  18     3441.74     3374.13    363.68 o 
   1   7  18      491.86      372.89     87.73 o 
   2   7  18     1138.15      936.66    156.63 o 
   3   7  18      103.82       63.26     60.22 o 
 -15   8  18        2.11       74.77     50.81 o 
 -14   8  18      626.52      606.57    102.06 o 
 -13   8  18      312.96      346.84     91.23 o 
 -12   8  18     2096.07     1976.92    249.45 o 
 -11   8  18      690.48      629.23    113.38 o 
 -10   8  18     2654.02     2534.87    335.29 o 
  -9   8  18      843.60      792.74    121.81 o 
  -8   8  18     3384.59     3857.91    208.92 o 
  -7   8  18      704.60      786.53     97.86 o 
  -6   8  18     2366.44     2061.58    258.65 o 
  -5   8  18      259.32      299.66     79.36 o 
  -4   8  18      979.79     1006.83    144.41 o 
  -3   8  18       29.30       80.36     52.35 o 
  -2   8  18       12.21       43.16     68.54 o 
  -1   8  18       26.50      127.83     49.94 o 
   0   8  18      308.14      422.04     81.63 o 
   1   8  18       89.40      163.95     44.50 o 
   2   8  18     1092.04      948.07    185.29 o 
 -13   9  18     1554.20     1165.72    157.50 o 
 -12   9  18       14.97       63.61     59.64 o 
 -11   9  18      615.22      344.62     62.21 o 
 -10   9  18        0.93       31.81     44.00 o 
  -9   9  18        3.64       60.60     48.63 o 
  -8   9  18       87.42      130.72     58.06 o 
  -7   9  18      446.04      409.64     90.54 o 
  -6   9  18      168.58      212.91     33.43 o 
  -5   9  18     1574.24     1252.13    146.06 o 
  -4   9  18      202.93       73.85     48.30 o 
  -3   9  18     2845.30     2742.95    224.17 o 
  -2   9  18      165.69      121.53     50.68 o 
  -1   9  18     2597.92     2201.89    370.04 o 
   0   9  18      304.01      299.30     78.72 o 
 -10  10  18      509.89      356.67     84.48 o 
  -9  10  18     1844.84     1488.12    255.46 o 
  -8  10  18      532.32      429.72    104.84 o 
  -7  10  18     1189.04     1124.50    158.12 o 
  -6  10  18      320.12      238.04     83.29 o 
  -5  10  18      580.52      509.52     78.25 o 
  -4  10  18       89.29      135.22     45.59 o 
  -3  10  18      262.01       67.43     76.57 o 
 -19   0  19     4155.53     4444.96    336.87 o 
 -17   0  19     7062.44     7737.21    267.75 o 
 -15   0  19     7015.53     7414.02    272.52 o 
 -13   0  19     3744.17     3991.84    450.63 o 
 -11   0  19      770.54      646.95    106.32 o 
  -9   0  19      713.71      888.14    141.64 o 
  -7   0  19     1925.81     2103.13    414.96 o 
  -5   0  19     9182.05    10380.22    439.85 o 
  -3   0  19     7804.48     8236.81    346.77 o 
  -1   0  19     3060.02     3456.98    326.98 o 
   1   0  19     3152.32     3492.83    317.96 o 
   3   0  19     1180.85      973.90    176.16 o 
   5   0  19       19.65       87.18     89.20 o 
 -19   1  19      424.70      390.07     58.29 o 
 -18   1  19       96.32      203.38     47.71 o 
 -17   1  19        6.29       71.65     59.70 o 
 -16   1  19      463.73      488.63     85.80 o 
 -15   1  19      825.02      849.56    110.14 o 
 -14   1  19     1388.61     1329.99    128.58 o 
 -13   1  19     2524.32     2754.14    206.38 o 
 -12   1  19     3496.47     3510.10    155.93 o 
 -11   1  19     4194.57     4511.46    156.90 o 
 -10   1  19     5228.00     5480.13    187.62 o 
  -9   1  19     2843.49     2799.54    162.60 o 
  -8   1  19     5137.15     5359.98    201.39 o 
  -7   1  19     3449.87     3486.69    190.70 o 
  -6   1  19     1851.21     1931.34    195.18 o 
  -5   1  19     1018.55     1112.05    115.85 o 
  -4   1  19      609.89      605.96     75.09 o 
  -3   1  19      674.89      602.87     83.82 o 
  -2   1  19      302.39      301.64     53.54 o 
  -1   1  19      469.23      505.61     73.22 o 
   0   1  19      692.06      804.09     99.07 o 
   1   1  19      801.19      728.68     91.07 o 
   2   1  19     1345.72     1386.84    160.78 o 
   3   1  19      999.15      964.50    102.71 o 
   4   1  19     1818.95     1611.98    193.32 o 
   5   1  19     1568.64     1350.16    159.73 o 
   6   1  19      930.78     1073.92    149.92 o 
 -19   2  19       21.07      134.62     41.46 o 
 -18   2  19     4254.39     4627.75    218.54 o 
 -17   2  19        4.93      118.52     35.19 o 
 -16   2  19     6386.13     6927.04    231.34 o 
 -15   2  19      153.59       90.01     55.98 o 
 -14   2  19     5184.63     5392.76    167.91 o 
 -13   2  19       59.26      114.76     44.84 o 
 -12   2  19     3158.52     2940.48    188.12 o 
 -11   2  19        2.96       89.65     38.60 o 
 -10   2  19       38.46      112.26     36.44 o 
  -9   2  19        0.34       22.66     48.26 o 
  -8   2  19     3269.87     3110.97    166.77 o 
  -7   2  19       35.40      135.17     38.96 o 
  -6   2  19     3118.59     3481.36    210.83 o 
  -5   2  19      435.49      464.15     69.75 o 
  -4   2  19    10046.12    10323.51    281.97 o 
  -3   2  19        4.75      156.14     47.09 o 
  -2   2  19     9880.40    11187.45    346.50 o 
  -1   2  19      188.11      181.10     51.83 o 
   0   2  19     4982.89     5566.79    231.83 o 
   1   2  19        3.78      184.50     37.47 o 
   2   2  19     2754.40     2924.15    155.28 o 
   3   2  19       61.05      106.95     46.83 o 
   4   2  19      882.39      583.98    104.12 o 
   5   2  19        5.86       91.70     44.94 o 
 -19   3  19     1106.09     1014.47    120.31 o 
 -18   3  19        4.92      195.18     39.77 o 
 -17   3  19        4.34       54.07     40.96 o 
 -16   3  19      137.78      191.41     46.12 o 
 -15   3  19     1083.67     1059.13    103.46 o 
 -14   3  19     1588.56     1469.42    165.69 o 
 -13   3  19     4710.84     4703.37    194.01 o 
 -12   3  19     2556.67     2564.47    187.40 o 
 -11   3  19     5385.91     5536.78    154.73 o 
 -10   3  19     3419.37     3597.36    165.31 o 
  -9   3  19     7586.29     7986.98    235.44 o 
  -8   3  19     2765.16     2754.25    231.52 o 
  -7   3  19     6085.11     6371.08    226.87 o 
  -6   3  19     1641.53     1708.12    164.09 o 
  -5   3  19     1724.80     2084.58    159.37 o 
  -4   3  19     1045.63      981.97    130.73 o 
  -3   3  19      181.80      181.10     49.36 o 
  -2   3  19        3.08       88.23     34.21 o 
  -1   3  19      163.92       96.13     43.34 o 
   0   3  19      187.05      146.85     46.01 o 
   1   3  19     1071.18     1154.22    127.86 o 
   2   3  19      798.00      702.48     96.18 o 
   3   3  19     2699.51     2529.31    260.62 o 
   4   3  19     1036.29      975.73    127.26 o 
   5   3  19     1604.54     1365.63    242.44 o 
 -18   4  19      109.38       98.64     51.17 o 
 -17   4  19     3874.68     3463.28    453.00 o 
 -16   4  19      322.49      378.86     72.93 o 
 -15   4  19     4996.03     5229.99    179.04 o 
 -14   4  19      890.24      878.42    101.83 o 
 -13   4  19     2091.32     1965.29    194.00 o 
 -12   4  19      489.92      427.99     57.36 o 
 -11   4  19       94.15      127.76     40.06 o 
 -10   4  19      188.33      176.96     69.21 o 
  -9   4  19       59.67       58.72     38.25 o 
  -8   4  19       78.28      136.48     41.24 o 
  -7   4  19      806.90      848.76    103.57 o 
  -6   4  19       25.85       88.59     51.96 o 
  -5   4  19     5041.45     5486.16    309.75 o 
  -4   4  19      183.05      134.09     41.08 o 
  -3   4  19     6309.86     6752.70    185.63 o 
  -2   4  19       74.68      118.71     40.66 o 
  -1   4  19     5064.92     5106.59    200.40 o 
   0   4  19       81.34      165.61     41.02 o 
   1   4  19     2415.10     2150.88    185.12 o 
   2   4  19       21.48      121.69     55.25 o 
   3   4  19      708.71      643.37     88.44 o 
   4   4  19       22.27      145.52     49.50 o 
   5   4  19        4.78      203.78     49.99 o 
 -17   5  19        7.99      141.63     56.22 o 
 -16   5  19       14.78       79.93     71.20 o 
 -15   5  19      433.63      406.41     94.88 o 
 -14   5  19     1739.18     1924.63    211.59 o 
 -13   5  19      642.90      709.76     97.26 o 
 -12   5  19     3528.54     3556.81    202.92 o 
 -11   5  19     1453.44     1676.84    176.80 o 
 -10   5  19     2928.65     3063.06    246.31 o 
  -9   5  19     2070.18     1900.77    195.37 o 
  -8   5  19     4211.50     4418.79    173.34 o 
  -7   5  19     1959.02     1888.47    163.01 o 
  -6   5  19     2322.78     2351.21    167.10 o 
  -5   5  19      722.73      678.89     74.82 o 
  -4   5  19      275.75      227.76     53.57 o 
  -3   5  19      167.25      247.26     45.33 o 
  -2   5  19        8.67       81.36     34.61 o 
  -1   5  19        6.53      152.62     33.19 o 
   0   5  19      832.09      730.48     95.20 o 
   1   5  19      540.65      476.04     67.65 o 
   2   5  19     2283.03     1956.16    210.58 o 
   3   5  19      525.27      575.82     97.00 o 
   4   5  19     1448.94     1236.70    210.64 o 
 -17   6  19      387.89      273.84    144.32 o 
 -16   6  19     3166.22     2480.10    347.23 o 
 -15   6  19      669.16      545.87     88.77 o 
 -14   6  19     2608.08     2545.38    350.30 o 
 -13   6  19      224.87      261.50     78.34 o 
 -12   6  19      680.84      702.02     94.28 o 
 -11   6  19        3.75      137.55     44.42 o 
 -10   6  19      399.03      224.91     62.31 o 
  -9   6  19      109.06      141.85     41.74 o 
  -8   6  19       63.01       47.70     60.42 o 
  -7   6  19      115.07      177.64     57.23 o 
  -6   6  19     1440.62     1488.98    183.60 o 
  -5   6  19      804.63      797.06    143.76 o 
  -4   6  19     3852.35     3886.11    194.84 o 
  -3   6  19      335.15      419.93     71.54 o 
  -2   6  19     3960.53     4169.05    267.24 o 
  -1   6  19      348.49      329.90     55.64 o 
   0   6  19     2667.14     2734.68    242.18 o 
   1   6  19       79.29      111.69     43.76 o 
   2   6  19     1338.97     1079.89    179.24 o 
   3   6  19       39.71      136.90     49.89 o 
 -15   7  19      250.40      255.20     78.44 o 
 -14   7  19      236.87      218.64     72.79 o 
 -13   7  19     1047.83     1040.27    118.67 o 
 -12   7  19      299.09      225.08     72.69 o 
 -11   7  19     1961.45     1768.17    238.24 o 
 -10   7  19      841.03      848.41    106.40 o 
  -9   7  19     3919.94     3727.61    340.88 o 
  -8   7  19      672.69      576.73     97.77 o 
  -7   7  19     3075.95     3314.45    256.15 o 
  -6   7  19      259.06      273.92     51.00 o 
  -5   7  19     1026.80      939.28    142.91 o 
  -4   7  19       17.38       81.47     39.62 o 
  -3   7  19       57.98      191.55     56.72 o 
  -2   7  19       50.71      170.72     53.79 o 
  -1   7  19       29.90       87.47     60.80 o 
   0   7  19       64.77       61.21     52.29 o 
   1   7  19     1174.54     1234.33    244.77 o 
   2   7  19      293.06      196.05     78.62 o 
 -14   8  19      364.92      360.50     70.24 o 
 -13   8  19     1341.80     1254.79    180.32 o 
 -12   8  19      318.48      368.61     95.39 o 
 -11   8  19      296.18      197.22     79.88 o 
 -10   8  19      113.13      147.79     66.31 o 
  -9   8  19       22.60       26.71     51.59 o 
  -8   8  19        6.96       55.38     44.07 o 
  -7   8  19     1038.16     1101.84    136.75 o 
  -6   8  19      213.14      210.53     53.03 o 
  -5   8  19     1788.93     1686.23    178.73 o 
  -4   8  19      339.02      211.14     52.03 o 
  -3   8  19     2476.55     2108.23    301.83 o 
  -2   8  19      894.27      614.10     96.02 o 
  -1   8  19     2046.14     1742.51    314.18 o 
   0   8  19      254.70      193.47     72.28 o 
 -11   9  19      110.44      165.46     56.97 o 
 -10   9  19     2409.75     2004.80    318.32 o 
  -9   9  19      370.57      268.21     72.79 o 
  -8   9  19     2100.24     1859.05    282.99 o 
  -7   9  19      129.18      219.41    122.95 o 
  -6   9  19     1052.91      838.96    140.94 o 
  -5   9  19       61.22       82.16     45.00 o 
  -4   9  19      374.96      249.75     66.99 o 
  -3   9  19        3.84       57.42     52.37 o 
  -2   9  19        6.70      111.39     46.57 o 
 -18   0  20        5.77      207.18     61.33 o 
 -16   0  20      887.85      932.04    136.98 o 
 -14   0  20     2753.06     3039.65    337.44 o 
 -12   0  20     7754.64     7944.51    734.17 o 
 -10   0  20     8546.33     9640.00   1021.93 o 
  -8   0  20     5247.46     4964.86    312.72 o 
  -6   0  20     1635.82     1455.57    228.08 o 
  -4   0  20      912.29      912.62    145.81 o 
  -2   0  20      496.76      563.16    122.52 o 
   0   0  20     1628.21     1487.41    245.96 o 
   2   0  20     1886.30     1617.65    300.48 o 
   4   0  20     2788.07     2592.55    545.15 o 
 -19   1  20     1794.44     1412.06    272.81 o 
 -18   1  20     1918.92     1820.40    184.94 o 
 -17   1  20     2812.05     2605.30    164.25 o 
 -16   1  20     2176.68     2397.71    220.79 o 
 -15   1  20     4003.33     3832.03    184.41 o 
 -14   1  20      987.49     1166.83    115.90 o 
 -13   1  20     1584.07     1577.74    144.82 o 
 -12   1  20     1247.54     1108.06    114.48 o 
 -11   1  20       32.80       42.75     47.25 o 
 -10   1  20      316.53      329.66     53.41 o 
  -9   1  20     1374.72     1190.11    108.03 o 
  -8   1  20      922.60      997.41    100.01 o 
  -7   1  20     1398.17     1633.22    173.44 o 
  -6   1  20     3582.43     3580.14    245.55 o 
  -5   1  20     3145.93     3135.43    171.34 o 
  -4   1  20     2903.98     2852.45    199.57 o 
  -3   1  20     3432.08     3674.63    177.79 o 
  -2   1  20     3149.05     3233.37    160.41 o 
  -1   1  20     1674.70     1788.94    165.95 o 
   0   1  20     1541.17     1285.40    154.73 o 
   1   1  20     1002.11      960.95    133.58 o 
   2   1  20      727.82      597.11     80.37 o 
   3   1  20      579.22      436.52     69.89 o 
   4   1  20       62.17       71.61     42.46 o 
 -18   2  20      143.56      225.00     53.90 o 
 -17   2  20      145.92      113.19     34.11 o 
 -16   2  20       56.22       95.04     49.81 o 
 -15   2  20     1633.24     1649.45    180.23 o 
 -14   2  20       55.21      106.19     38.20 o 
 -13   2  20     3990.18     4425.34    194.67 o 
 -12   2  20      104.16      156.90     47.63 o 
 -11   2  20     7626.51     8078.93    181.37 o 
 -10   2  20      239.46      290.04     58.34 o 
  -9   2  20     7488.41     7894.53    284.53 o 
  -8   2  20       50.08      107.14     70.28 o 
  -7   2  20     3254.81     3426.11    187.44 o 
  -6   2  20       50.46       80.59     51.61 o 
  -5   2  20     2177.94     1894.81    202.40 o 
  -4   2  20       20.73      128.52     40.56 o 
  -3   2  20      136.07       62.88     44.81 o 
  -2   2  20       19.62       93.23     49.59 o 
  -1   2  20      898.99      897.36    109.77 o 
   0   2  20       92.54       99.00     47.17 o 
   1   2  20     1361.40     1147.32    166.05 o 
   2   2  20      165.51      104.86     41.91 o 
   3   2  20     2432.11     2350.84    309.89 o 
   4   2  20       40.66       82.59     44.99 o 
 -18   3  20     1648.76     1441.51    183.98 o 
 -17   3  20     1449.90     1358.43    168.30 o 
 -16   3  20     3418.94     3245.41    216.49 o 
 -15   3  20     1438.64     1418.57    130.64 o 
 -14   3  20     2722.09     2382.48    240.70 o 
 -13   3  20      389.43      441.40     67.00 o 
 -12   3  20      612.12      576.78    100.17 o 
 -11   3  20       66.29       97.13     39.33 o 
 -10   3  20      109.78      116.79     46.85 o 
  -9   3  20      131.74      120.65     36.68 o 
  -8   3  20     1109.33     1296.63    129.72 o 
  -7   3  20      672.60      849.50    117.73 o 
  -6   3  20     1357.24     1486.03    168.66 o 
  -5   3  20     1284.70     1318.01    154.18 o 
  -4   3  20     2790.60     2810.22    199.86 o 
  -3   3  20     2963.84     3134.57    174.83 o 
  -2   3  20     2250.36     2230.66    255.05 o 
  -1   3  20     1329.48     1246.71    152.29 o 
   0   3  20     2119.72     1827.56    221.76 o 
   1   3  20      848.30      872.85     97.09 o 
   2   3  20      430.80      388.00    108.86 o 
   3   3  20       78.07       87.86     49.56 o 
   4   3  20      115.38      145.47     55.04 o 
 -17   4  20       66.43      189.91     70.04 o 
 -16   4  20     1163.46      963.21    133.58 o 
 -15   4  20        8.12      137.27     57.34 o 
 -14   4  20     2905.59     3376.94    187.43 o 
 -13   4  20      187.43      181.21     41.00 o 
 -12   4  20     6243.10     6163.38    206.18 o 
 -11   4  20      154.62      161.88     43.24 o 
 -10   4  20     6876.16     7443.44    170.30 o 
  -9   4  20      628.55      592.93     79.10 o 
  -8   4  20     6152.56     6859.36    241.31 o 
  -7   4  20      576.59      578.06     89.78 o 
  -6   4  20     1969.74     1751.49    205.65 o 
  -5   4  20        5.11      124.92     40.81 o 
  -4   4  20      194.85      185.64     39.67 o 
  -3   4  20       33.67       57.65     39.32 o 
  -2   4  20       19.71       74.33     40.94 o 
  -1   4  20       42.71      160.31     46.60 o 
   0   4  20     1521.15     1374.64    157.26 o 
   1   4  20       67.28      141.77     44.29 o 
   2   4  20     1998.14     1761.52    221.32 o 
   3   4  20      100.17      192.76     57.12 o 
 -17   5  20     2711.08     2704.59    279.79 o 
 -16   5  20      361.23      307.27     79.35 o 
 -15   5  20     3199.65     2868.51    358.33 o 
 -14   5  20      258.45      293.58     77.95 o 
 -13   5  20      919.59      692.78    117.22 o 
 -12   5  20        9.57       79.80     72.80 o 
 -11   5  20       21.85       80.86     43.42 o 
 -10   5  20       58.44      133.82     37.88 o 
  -9   5  20      205.75      208.19     51.22 o 
  -8   5  20      263.70      201.02     86.74 o 
  -7   5  20     1112.11     1212.62    164.24 o 
  -6   5  20      426.44      393.87     78.21 o 
  -5   5  20     4141.68     4190.51    289.42 o 
  -4   5  20      778.59      792.96    104.90 o 
  -3   5  20     3632.03     3653.67    161.16 o 
  -2   5  20      824.09      829.75    104.20 o 
  -1   5  20     2065.40     2009.41    195.82 o 
   0   5  20      270.75      209.91     58.29 o 
   1   5  20     1155.71     1006.66    148.92 o 
   2   5  20      241.94      181.39     63.45 o 
 -16   6  20        8.90      162.09     57.56 o 
 -15   6  20     1023.27      976.60    151.67 o 
 -14   6  20       69.51      134.39     72.87 o 
 -13   6  20     1780.77     1914.88    224.94 o 
 -12   6  20      682.22      660.63    106.77 o 
 -11   6  20     3907.69     4568.82    324.50 o 
 -10   6  20      138.53      246.74     46.90 o 
  -9   6  20     4139.35     3770.83    306.48 o 
  -8   6  20       63.64      128.21     72.02 o 
  -7   6  20     2116.44     1989.07    191.01 o 
  -6   6  20      216.97      255.87     55.38 o 
  -5   6  20      301.48      339.73     58.76 o 
  -4   6  20       56.12      112.39     60.25 o 
  -3   6  20       24.10       86.23     46.61 o 
  -2   6  20        9.80       71.42     44.00 o 
  -1   6  20      168.00      133.35     56.67 o 
   0   6  20       99.30      125.81     63.62 o 
   1   6  20     1603.37     1434.53    238.63 o 
 -14   7  20     2000.20     1854.97    222.24 o 
 -13   7  20       90.15      162.83     62.29 o 
 -12   7  20      260.47      311.62     77.83 o 
 -11   7  20      142.33       86.34     68.14 o 
 -10   7  20        6.43       91.29     61.77 o 
  -9   7  20       30.24       84.31     47.86 o 
  -8   7  20      339.90      230.63     51.39 o 
  -7   7  20      527.15      266.21     62.86 o 
  -6   7  20     1710.44     1558.02    247.87 o 
  -5   7  20      473.97      468.63     87.30 o 
  -4   7  20     2209.73     2032.59    296.77 o 
  -3   7  20      521.04      607.33     80.60 o 
  -2   7  20     2457.60     2102.72    315.41 o 
  -1   7  20      495.50      505.78     93.31 o 
   0   7  20     1514.59     1360.53    250.82 o 
 -12   8  20     1407.04     1172.81    219.45 o 
 -11   8  20      423.40      354.57     99.46 o 
 -10   8  20     2503.20     2415.48    310.51 o 
  -9   8  20      192.56      171.42     56.47 o 
  -8   8  20     2475.39     2045.64    289.97 o 
  -7   8  20      276.37      277.67     60.16 o 
  -6   8  20      948.25      889.36    126.70 o 
  -5   8  20       70.99      111.36     45.70 o 
  -4   8  20       50.32      181.85     60.54 o 
  -3   8  20        3.69       58.93     53.77 o 
  -2   8  20       30.37       71.78     59.41 o 
  -8   9  20      147.47      368.22     75.87 o 
  -7   9  20      980.57      829.12    130.58 o 
 -17   0  21     3113.87     3495.55    296.25 o 
 -15   0  21     3651.13     3494.35    337.79 o 
 -13   0  21     1237.37     1315.56    155.64 o 
 -11   0  21        1.63      140.53     50.67 o 
  -9   0  21     1793.41     1734.58    387.35 o 
  -7   0  21     5643.85     6263.27    292.46 o 
  -5   0  21     3318.96     3471.95    357.09 o 
  -3   0  21     7123.00     7900.16    391.83 o 
  -1   0  21     3838.76     3816.84    239.83 o 
   1   0  21      680.74      602.28    138.21 o 
   3   0  21      130.25      111.02     42.67 o 
 -18   1  21        1.07      109.57     41.09 o 
 -17   1  21      138.98      234.59     56.31 o 
 -16   1  21      275.78      222.39     50.57 o 
 -15   1  21     1081.34     1001.74    107.00 o 
 -14   1  21     1360.06     1468.97    142.09 o 
 -13   1  21     1867.78     1953.57    185.92 o 
 -12   1  21     3054.85     3044.76    219.95 o 
 -11   1  21     2432.70     2210.59    265.57 o 
 -10   1  21     3837.70     3638.89    208.18 o 
  -9   1  21     1973.96     1766.09    163.10 o 
  -8   1  21     1566.45     1689.69    181.90 o 
  -7   1  21     1789.50     1752.99    200.80 o 
  -6   1  21     1379.70     1503.20    165.55 o 
  -5   1  21      564.58      493.06     80.94 o 
  -4   1  21       65.12       56.81     54.85 o 
  -3   1  21      160.09      129.83     48.77 o 
  -2   1  21      327.82      222.04     47.48 o 
  -1   1  21      467.06      498.78     83.58 o 
   0   1  21     1677.48     1460.28    224.42 o 
   1   1  21      329.66      289.53     70.52 o 
   2   1  21     1382.57     1073.79    159.56 o 
   3   1  21      772.59      642.86    133.08 o 
 -17   2  21       32.09      175.23     41.42 o 
 -16   2  21     3488.90     3374.22    205.01 o 
 -15   2  21      150.95      194.40     51.68 o 
 -14   2  21     1451.98     1219.97    132.49 o 
 -13   2  21       78.00      183.50     40.19 o 
 -12   2  21      443.68      360.17     79.97 o 
 -11   2  21       58.35      164.33     44.17 o 
 -10   2  21      309.22      264.25     47.06 o 
  -9   2  21        0.40       59.70     45.53 o 
  -8   2  21     1925.91     1881.56    227.99 o 
  -7   2  21      136.24      184.64     47.26 o 
  -6   2  21     2719.36     3072.03    183.03 o 
  -5   2  21        3.52       55.75     47.76 o 
  -4   2  21     6343.79     6529.10    207.00 o 
  -3   2  21      119.49      157.35     42.48 o 
  -2   2  21     3741.55     4372.30    290.10 o 
  -1   2  21       25.59      107.98     31.43 o 
   0   2  21     1687.24     1429.03    159.68 o 
   1   2  21        8.75       57.81     33.89 o 
   2   2  21     1028.48      948.89    151.79 o 
   3   2  21       19.98       58.62     66.38 o 
 -17   3  21      786.36      744.03     91.89 o 
 -16   3  21      407.56      445.82     57.50 o 
 -15   3  21     1506.93     1289.01    163.48 o 
 -14   3  21      829.32      923.13    122.36 o 
 -13   3  21     2766.86     2567.59    282.76 o 
 -12   3  21     1299.71     1265.63    144.32 o 
 -11   3  21     2788.81     2529.45    269.09 o 
 -10   3  21     1690.22     1652.99    179.10 o 
  -9   3  21     3563.89     4284.65    171.64 o 
  -8   3  21     1423.42     1207.18    146.64 o 
  -7   3  21     1912.74     1868.09    188.82 o 
  -6   3  21      576.33      400.04     82.26 o 
  -5   3  21      340.47      258.04     57.36 o 
  -4   3  21       35.76      144.43     39.79 o 
  -3   3  21       21.68      112.01     41.15 o 
  -2   3  21      145.60      145.90     40.12 o 
  -1   3  21      437.20      355.10     57.91 o 
   0   3  21      163.84      174.78     46.92 o 
   1   3  21     1265.54     1256.28    164.40 o 
   2   3  21      479.23      348.21     63.32 o 
 -16   4  21      360.61      295.97     73.02 o 
 -15   4  21     2730.84     2595.29    366.27 o 
 -14   4  21      285.74      192.73     52.14 o 
 -13   4  21      817.81      791.69    111.71 o 
 -12   4  21       46.64       78.66     38.13 o 
 -11   4  21       36.28      107.80     33.72 o 
 -10   4  21       18.93      154.20     38.32 o 
  -9   4  21      169.17      198.54     59.55 o 
  -8   4  21       22.09       85.23     38.43 o 
  -7   4  21     1504.63     1615.42    184.96 o 
  -6   4  21       31.35      113.16     38.22 o 
  -5   4  21     4040.83     3916.17    339.97 o 
  -4   4  21       57.72      160.07     48.26 o 
  -3   4  21     4110.83     4274.98    174.16 o 
  -2   4  21       39.14       99.14     41.13 o 
  -1   4  21     2435.72     2179.21    234.55 o 
   0   4  21       77.48      117.49     49.73 o 
   1   4  21     1109.44      972.80    138.87 o 
 -16   5  21      361.76      396.64     85.76 o 
 -15   5  21      490.33      450.10     85.42 o 
 -14   5  21     1473.21     1225.18    165.44 o 
 -13   5  21     1016.92      946.15    138.16 o 
 -12   5  21     3448.89     3359.95    267.11 o 
 -11   5  21     1944.71     1860.82    271.49 o 
 -10   5  21     3379.72     3625.49    196.93 o 
  -9   5  21      985.96      924.03    136.73 o 
  -8   5  21     2354.90     2563.57    240.40 o 
  -7   5  21      376.63      351.08     64.28 o 
  -6   5  21      938.93      805.71    111.11 o 
  -5   5  21       65.14      122.07     55.82 o 
  -4   5  21      112.15      171.96     57.55 o 
  -3   5  21        8.42      149.09     37.52 o 
  -2   5  21       72.27       88.06     45.26 o 
  -1   5  21      186.02      315.08     86.11 o 
   0   5  21     1042.74      981.26    194.01 o 
   1   5  21      435.28      391.85     94.13 o 
 -14   6  21     1394.65     1273.92    153.93 o 
 -13   6  21      227.72      212.92     82.23 o 
 -12   6  21       66.17      160.79     55.54 o 
 -11   6  21        9.68      114.21     63.10 o 
 -10   6  21       81.74      128.66     44.17 o 
  -9   6  21       14.84       -5.37     42.57 o 
  -8   6  21      525.37      614.11     96.07 o 
  -7   6  21      195.82      193.05     52.00 o 
  -6   6  21     2132.73     2125.94    251.03 o 
  -5   6  21      459.91      496.30     95.76 o 
  -4   6  21     3214.32     3436.99    218.58 o 
  -3   6  21      336.01      221.07     64.56 o 
  -2   6  21     1882.68     1815.12    244.56 o 
  -1   6  21      198.41      122.41     72.04 o 
 -13   7  21     1432.30     1652.06    290.44 o 
 -12   7  21      123.90      113.53     70.00 o 
 -11   7  21     2040.44     2289.71    254.48 o 
 -10   7  21      214.81      248.67     62.32 o 
  -9   7  21     2165.41     1945.47    224.30 o 
  -8   7  21      391.48      155.47     72.24 o 
  -7   7  21     1161.84     1039.59    165.60 o 
  -6   7  21       36.24      170.83     51.93 o 
  -5   7  21      249.72      188.78     45.60 o 
  -4   7  21       10.05      104.09     34.93 o 
  -3   7  21       10.05      133.57     30.59 o 
  -2   7  21        1.31      108.59     47.43 o 
  -9   8  21      130.21      137.20     53.83 o 
  -8   8  21       26.54      162.74     62.57 o 
  -7   8  21     1233.31     1096.26    174.45 o 
  -6   8  21      191.91      205.38     59.34 o 
 -16   0  22      981.62      677.19    145.00 o 
 -14   0  22     1990.55     2009.32    325.99 o 
 -12   0  22     4832.33     4856.89    270.97 o 
 -10   0  22     7014.87     6979.00    501.23 o 
  -8   0  22     3898.82     3973.69    291.29 o 
  -6   0  22     1290.26     1289.37    200.88 o 
  -4   0  22      720.14      544.22    121.07 o 
  -2   0  22      555.88      410.74     95.73 o 
   0   0  22     2328.08     1833.35    416.46 o 
 -17   1  22     1262.22     1066.29    124.62 o 
 -16   1  22     1163.51     1118.06    127.65 o 
 -15   1  22     1712.90     1609.26    171.90 o 
 -14   1  22      691.47      738.30     97.91 o 
 -13   1  22      377.58      447.03     76.04 o 
 -12   1  22      249.17      253.46     50.23 o 
 -11   1  22        6.28       62.86     39.88 o 
 -10   1  22      451.32      350.02     71.46 o 
  -9   1  22      714.19      719.59    111.19 o 
  -8   1  22      595.23      499.48    109.45 o 
  -7   1  22     2015.42     2353.59    200.18 o 
  -6   1  22     1922.02     1745.24    214.60 o 
  -5   1  22     2774.34     2760.40    244.39 o 
  -4   1  22     1311.35     1302.23    186.05 o 
  -3   1  22     2751.50     2856.41    247.45 o 
  -2   1  22     1568.62     1329.19    156.48 o 
  -1   1  22     1744.09     1387.90    190.00 o 
   0   1  22      217.86      153.04     53.25 o 
   1   1  22      732.22      454.60     92.91 o 
 -16   2  22       27.28       74.12     27.84 o 
 -15   2  22     2081.96     1864.83    177.66 o 
 -14   2  22        2.22       72.80     38.62 o 
 -13   2  22     3219.96     3166.44    184.75 o 
 -12   2  22       42.64      186.53     49.93 o 
 -11   2  22     4116.30     4219.01    159.46 o 
 -10   2  22      149.90      185.59     48.33 o 
  -9   2  22     3854.90     4176.18    197.79 o 
  -8   2  22        6.63      140.18     54.16 o 
  -7   2  22     1386.97     1453.67    174.24 o 
  -6   2  22        3.85      180.17     42.49 o 
  -5   2  22      345.66      337.39     77.95 o 
  -4   2  22        1.28      101.78     33.09 o 
  -3   2  22      208.09      233.78     63.09 o 
  -2   2  22        0.46       85.65     41.14 o 
  -1   2  22     1056.96      833.41    135.94 o 
   0   2  22      454.11      236.03     53.08 o 
   1   2  22     1763.81     1430.99    246.89 o 
 -16   3  22     2433.39     2469.48    276.90 o 
 -15   3  22      445.07      447.42     76.35 o 
 -14   3  22     1471.21     1203.30    151.07 o 
 -13   3  22       75.22       61.24     34.50 o 
 -12   3  22      189.40      151.12     36.94 o 
 -11   3  22       34.56       92.93     43.09 o 
 -10   3  22       35.01      109.93     42.95 o 
  -9   3  22      585.32      613.92     99.49 o 
  -8   3  22     1162.66     1162.10    138.23 o 
  -7   3  22      469.58      455.20     66.21 o 
  -6   3  22     1782.51     1579.30    228.13 o 
  -5   3  22     1202.26     1066.19    122.82 o 
  -4   3  22     2259.41     2206.37    202.08 o 
  -3   3  22     1448.93     1191.54    174.41 o 
  -2   3  22     1755.11     1252.59    191.90 o 
  -1   3  22      690.08      608.87    106.47 o 
   0   3  22      563.52      485.64     87.89 o 
 -15   4  22      102.83      177.57     51.60 o 
 -14   4  22     1944.96     1658.95    257.85 o 
 -13   4  22      166.78      125.43     82.80 o 
 -12   4  22     2981.45     2635.17    329.82 o 
 -11   4  22       75.96      123.52     44.38 o 
 -10   4  22     4301.99     4764.30    206.72 o 
  -9   4  22      929.94      828.79    115.30 o 
  -8   4  22     1729.27     1498.74    184.93 o 
  -7   4  22      228.21      229.57     58.10 o 
  -6   4  22      305.10      306.07     55.17 o 
  -5   4  22        9.37      121.33     44.92 o 
  -4   4  22       33.95      173.71     39.30 o 
  -3   4  22       19.51      172.76     38.22 o 
  -2   4  22      251.42      207.06     48.33 o 
  -1   4  22       62.90      158.35     50.47 o 
   0   4  22     1236.49     1484.73    434.37 o 
 -14   5  22      189.15      170.86     60.77 o 
 -13   5  22      631.63      414.86     88.50 o 
 -12   5  22       30.46       70.11     29.46 o 
 -11   5  22        0.72       19.71     44.60 o 
 -10   5  22       63.98       36.17     43.91 o 
  -9   5  22       64.12      129.30     49.39 o 
  -8   5  22      339.27      300.05     68.56 o 
  -7   5  22     1334.81     1274.95    194.46 o 
  -6   5  22      215.12      195.87     70.62 o 
  -5   5  22     2426.88     1961.81    303.35 o 
  -4   5  22      594.60      567.97     86.57 o 
  -3   5  22     1673.79     1595.70    213.56 o 
  -2   5  22      366.12      341.10     91.10 o 
 -12   6  22      618.53      395.64    123.31 o 
 -11   6  22     3465.98     2944.95    296.50 o 
 -10   6  22      611.69      570.07     91.98 o 
  -9   6  22     1675.39     1275.78    227.30 o 
  -8   6  22      183.36      194.94     57.26 o 
  -7   6  22      849.30      621.73    123.23 o 
  -6   6  22      302.25      186.22     51.58 o 
  -5   6  22       80.03      120.75     40.67 o 
  -4   6  22       67.66      132.71     55.38 o 
  -3   6  22        1.32       42.75     54.27 o 
  -9   7  22       15.84      142.30     38.56 o 
  -8   7  22     1049.35      837.65    138.40 o 
  -7   7  22      344.21      289.14     62.92 o 
  -6   7  22     1399.61     1137.47    265.37 o 
 -15   0  23     2110.90     1703.73    301.67 o 
 -13   0  23      458.55      394.10     98.54 o 
 -11   0  23       46.40      212.08     77.41 o 
  -9   0  23     1350.20     1223.41    203.02 o 
  -7   0  23     3417.41     4185.89    354.11 o 
  -5   0  23     2362.52     2733.05    281.36 o 
  -3   0  23     2929.79     2998.40    412.11 o 
  -1   0  23     1590.16     1120.45    227.97 o 
 -15   1  23      721.41      491.72    104.07 o 
 -14   1  23      931.46      869.06    119.66 o 
 -13   1  23     1287.58     1041.19    158.64 o 
 -12   1  23     2001.50     1797.37    227.68 o 
 -11   1  23     1471.81     1619.24    208.81 o 
 -10   1  23     2976.90     2620.47    339.76 o 
  -9   1  23      988.16      864.43    125.84 o 
  -8   1  23     1463.15     1248.98    169.64 o 
  -7   1  23      339.95      276.32     54.83 o 
  -6   1  23      350.13      253.00     67.58 o 
  -5   1  23       58.87      122.13     45.17 o 
  -4   1  23       17.13       69.23     42.22 o 
  -3   1  23      138.10      182.94     44.81 o 
  -2   1  23      210.46      259.81     63.33 o 
  -1   1  23      815.68      606.83     91.48 o 
 -15   2  23       34.28       59.28     37.27 o 
 -14   2  23      884.15      915.84    133.11 o 
 -13   2  23       81.34      131.05     30.10 o 
 -12   2  23       60.25       98.02     29.03 o 
 -11   2  23       48.45      123.38     39.73 o 
 -10   2  23      564.30      623.23     86.47 o 
  -9   2  23        0.57       71.86     47.65 o 
  -8   2  23     1737.89     1675.06    209.43 o 
  -7   2  23       90.68      180.84     52.99 o 
  -6   2  23     3864.59     3631.51    349.19 o 
  -5   2  23      178.43      110.20     50.30 o 
  -4   2  23     3097.46     3125.30    203.90 o 
  -3   2  23        2.76       73.67     36.93 o 
  -2   2  23     2504.07     2232.50    250.56 o 
  -1   2  23       45.06       88.40     45.09 o 
 -14   3  23      712.28      542.63    117.98 o 
 -13   3  23     2451.60     2348.61    257.08 o 
 -12   3  23     1020.29      805.36    128.67 o 
 -11   3  23     2320.61     2637.72    261.07 o 
 -10   3  23     1046.54      652.42    125.85 o 
  -9   3  23     2429.55     2188.94    231.32 o 
  -8   3  23      406.54      267.91     70.73 o 
  -7   3  23      604.78      482.92     88.59 o 
  -6   3  23      310.35      288.17     53.43 o 
  -5   3  23      304.87      278.72     52.52 o 
  -4   3  23        3.32       83.20     49.92 o 
  -3   3  23      215.10      207.40     54.41 o 
  -2   3  23      105.33      153.78     51.47 o 
 -13   4  23      288.02      210.86     58.72 o 
 -12   4  23       11.18      113.26     38.03 o 
 -11   4  23        2.56      124.26     39.52 o 
 -10   4  23       30.73      125.88     44.80 o 
  -9   4  23      537.10      429.21    101.80 o 
  -8   4  23        3.39      169.45     50.50 o 
  -7   4  23     1377.62     1241.09    180.65 o 
  -6   4  23      211.64      175.23     50.36 o 
  -5   4  23     1921.83     1550.91    222.26 o 
  -4   4  23        5.96       93.69     50.80 o 
  -3   4  23     2461.24     2637.71    289.21 o 
 -12   5  23     2559.18     1660.70    332.81 o 
 -11   5  23     1276.93      836.07    189.28 o 
 -10   5  23     2188.33     1697.98    285.02 o 
  -9   5  23      323.70      304.27     76.47 o 
  -8   5  23      766.17      605.45    113.28 o 
  -7   5  23      145.45      232.87     46.90 o 
  -6   5  23      204.44      112.78     48.14 o 
  -5   5  23        1.98      142.66     38.28 o 
 -14   0  24     1960.32     2001.70    459.87 o 
 -12   0  24     2600.81     1698.81    442.39 o 
 -10   0  24     2831.92     2693.05    491.70 o 
  -8   0  24     1728.75     1495.77    251.49 o 
  -6   0  24      377.20      277.15     98.80 o 
  -4   0  24       79.47      122.98     63.00 o 
 -13   1  24      105.86      149.70     40.69 o 
 -12   1  24       14.25      113.86     44.25 o 
 -11   1  24       45.91      118.34     39.13 o 
 -10   1  24      426.19      315.17     65.12 o 
  -9   1  24      562.65      517.67     80.49 o 
  -8   1  24      746.47      553.21     79.91 o 
  -7   1  24     1868.56     1740.33    223.63 o 
  -6   1  24     1240.51     1156.51    151.55 o 
  -5   1  24     1396.56     1016.04    163.21 o 
  -4   1  24     1252.29      961.87    169.97 o 
 -13   2  24     2486.67     2206.25    228.04 o 
 -12   2  24       77.06      154.94     56.50 o 
 -11   2  24     3293.06     3160.18    300.66 o 
 -10   2  24      123.48      144.41     42.25 o 
  -9   2  24     2217.01     1703.94    276.46 o 
  -8   2  24       55.26      151.86     45.29 o 
  -7   2  24      516.40      325.54     65.46 o 
  -6   2  24       26.91      111.89     44.65 o 
  -5   2  24       11.74       55.32     41.28 o 
  -4   2  24       10.70      143.83     44.14 o 
 -12   3  24        4.89      190.81     58.95 o 
 -11   3  24       94.49      145.46     49.70 o 
 -10   3  24      344.97      300.62     56.23 o 
  -9   3  24      382.96      249.42     84.68 o 
  -8   3  24     1437.88     1133.62    144.72 o 
  -7   3  24      352.87      315.79     69.52 o 
  -6   3  24     1385.48     1126.84    173.73 o 
  -5   3  24      876.79      771.82    106.88 o 
 -10   4  24     2770.11     2791.72    228.36 o 
  -9   4  24      279.99      217.02     53.46 o 
  -8   4  24      656.36      558.73     87.90 o 
  -7   4  24       37.84      105.30     67.74 o 
                                                 
